# Supplementary material for: Gut fungal community composition analysis of myostatin mutant cattle prepared by CRISPR/Cas9
Source: Front Vet Sci. 2023 Jan 17;9:1084945. doi: 10.3389/fvets.2022.1084945 (PMC9886680; doi:10.3389/fvets.2022.1084945)
Supplement: Supplementary file 1 [file Data_Sheet_1.ZIP]

Archive with 18 entries (17 files):
- Supplemental material/
- Supplemental material/Fig1A.xls
- Supplemental material/Fig1B.xls
- Supplemental material/Fig1C.xls
- Supplemental material/Fig1D.xls
- Supplemental material/Fig1E.xls
- Supplemental material/Fig21-2D.xls
- Supplemental material/Fig2E.xls
- Supplemental material/Fig2F.xls
- Supplemental material/Fig3A.xls
- Supplemental material/Fig3B.xls
- Supplemental material/Fig4A-1.xls
- Supplemental material/Fig4A-2.xls
- Supplemental material/Fig5A.xls
- Supplemental material/Fig5B.xls
- Supplemental material/Fig6.xls
- Supplemental material/Fig7A.xls
- Supplemental material/Fig7B.xls
