# Supplementary material for: Gut fungal community composition analysis of myostatin mutant cattle prepared by CRISPR/Cas9
Source: Front Vet Sci. 2023 Jan 17;9:1084945. doi: 10.3389/fvets.2022.1084945 (PMC9886680; doi:10.3389/fvets.2022.1084945)
Supplement: Supplementary file 1 [file Data_Sheet_1.ZIP › Supplemental material/Fig1A.xls]

sample	numsampled	Value
MT1	0	0
MT2	0	0
MT3	0	0
WT1	0	0
WT2	0	0
WT3	0	0
MT1	250	142.944
MT2	250	139.69
MT3	250	156.381
WT1	250	160.056
WT2	250	138.445
WT3	250	129.748
MT1	500	237.948
MT2	500	228.412
MT3	500	264.785
WT1	500	275.364
WT2	500	233.812
WT3	500	216.227
MT1	750	312.546
MT2	750	296.836
MT3	750	347.666
WT1	750	368.461
WT2	750	309.341
WT3	750	281.319
MT1	1000	373.158
MT2	1000	355.006
MT3	1000	414.393
WT1	1000	446.728
WT2	1000	369.905
WT3	1000	335.07
MT1	1250	425.359
MT2	1250	405.688
MT3	1250	470.914
WT1	1250	514.258
WT2	1250	420.989
WT3	1250	378.383
MT1	1500	471.145
MT2	1500	451.056
MT3	1500	518.635
WT1	1500	573.957
WT2	1500	465.475
WT3	1500	414.268
MT1	1750	511.472
MT2	1750	490.145
MT3	1750	560.813
WT1	1750	626.437
WT2	1750	501.974
WT3	1750	445.922
MT1	2000	548.157
MT2	2000	525.201
MT3	2000	597.407
WT1	2000	672.549
WT2	2000	533.667
WT3	2000	472.44
MT1	2250	582.219
MT2	2250	556.999
MT3	2250	630.139
WT1	2250	714.288
WT2	2250	562.645
WT3	2250	495.584
MT1	2500	612.546
MT2	2500	587.373
MT3	2500	659.365
WT1	2500	751.831
WT2	2500	586.807
WT3	2500	516.419
MT1	2750	639.369
MT2	2750	614.603
MT3	2750	685.017
WT1	2750	786.809
WT2	2750	607.599
WT3	2750	535.619
MT1	3000	665.692
MT2	3000	639.09
MT3	3000	710.371
WT1	3000	817.248
WT2	3000	626.065
WT3	3000	551.61
MT1	3250	690.027
MT2	3250	662.725
MT3	3250	732.398
WT1	3250	845.561
WT2	3250	643.391
WT3	3250	565.812
MT1	3500	711.859
MT2	3500	685.266
MT3	3500	752.482
WT1	3500	872.001
WT2	3500	658.34
WT3	3500	579.405
MT1	3750	732.07
MT2	3750	706.186
MT3	3750	770.677
WT1	3750	896.023
WT2	3750	672.17
WT3	3750	591.551
MT1	4000	751.24
MT2	4000	724.575
MT3	4000	788.639
WT1	4000	917.905
WT2	4000	684.719
WT3	4000	603.073
MT1	4250	768.822
MT2	4250	741.662
MT3	4250	805.149
WT1	4250	938.318
WT2	4250	696.468
WT3	4250	613.569
MT1	4500	785.556
MT2	4500	758.543
MT3	4500	819.879
WT1	4500	958.049
WT2	4500	707.28
WT3	4500	623.408
MT1	4750	800.22
MT2	4750	775.255
MT3	4750	833.824
WT1	4750	974.794
WT2	4750	717.149
WT3	4750	631.97
MT1	5000	814.982
MT2	5000	789.664
MT3	5000	847.03
WT1	5000	989.743
WT2	5000	726.082
WT3	5000	639.604
MT1	5250	828.877
MT2	5250	803.392
MT3	5250	859.452
WT1	5250	1005.2
WT2	5250	733.945
WT3	5250	647.198
MT1	5500	841.298
MT2	5500	817.225
MT3	5500	871.651
WT1	5500	1018.65
WT2	5500	741.197
WT3	5500	654.589
MT1	5750	853.436
MT2	5750	830.323
MT3	5750	884.034
WT1	5750	1031.72
WT2	5750	748.171
WT3	5750	660.308
MT1	6000	863.716
MT2	6000	842.167
MT3	6000	895.61
WT1	6000	1044.08
WT2	6000	754.754
WT3	6000	666.416
MT1	6250	874.215
MT2	6250	852.772
MT3	6250	906.505
WT1	6250	1054.94
WT2	6250	760.055
WT3	6250	672.622
MT1	6500	883.91
MT2	6500	862.366
MT3	6500	916.867
WT1	6500	1065.26
WT2	6500	765.334
WT3	6500	678.136
MT1	6750	893.544
MT2	6750	872.692
MT3	6750	927.165
WT1	6750	1075.51
WT2	6750	770.505
WT3	6750	683.427
MT1	7000	902.728
MT2	7000	883.512
MT3	7000	936.469
WT1	7000	1085.35
WT2	7000	775.277
WT3	7000	688.62
MT1	7250	911.995
MT2	7250	892.64
MT3	7250	945.824
WT1	7250	1094.43
WT2	7250	779.962
WT3	7250	693.922
MT1	7500	920.28
MT2	7500	901.49
MT3	7500	954.979
WT1	7500	1103.36
WT2	7500	783.871
WT3	7500	698.319
MT1	7750	927.893
MT2	7750	909.565
MT3	7750	963.614
WT1	7750	1111.47
WT2	7750	787.665
WT3	7750	702.816
MT1	8000	934.989
MT2	8000	918.013
MT3	8000	972.66
WT1	8000	1119.17
WT2	8000	791.601
WT3	8000	706.95
MT1	8250	942.363
MT2	8250	925.779
MT3	8250	980.769
WT1	8250	1125.84
WT2	8250	795.497
WT3	8250	710.542
MT1	8500	949.689
MT2	8500	933.189
MT3	8500	988.945
WT1	8500	1132.52
WT2	8500	798.984
WT3	8500	714.119
MT1	8750	955.758
MT2	8750	940.017
MT3	8750	996.806
WT1	8750	1138.89
WT2	8750	802.257
WT3	8750	718.338
MT1	9000	961.995
MT2	9000	947.184
MT3	9000	1004.73
WT1	9000	1144.68
WT2	9000	805.542
WT3	9000	721.622
MT1	9250	968.01
MT2	9250	953.648
MT3	9250	1011.94
WT1	9250	1150.14
WT2	9250	808.392
WT3	9250	725.222
MT1	9500	973.162
MT2	9500	960.179
MT3	9500	1019.44
WT1	9500	1155.65
WT2	9500	810.901
WT3	9500	728.892
MT1	9750	978.397
MT2	9750	966.166
MT3	9750	1026.63
WT1	9750	1160.14
WT2	9750	813.308
WT3	9750	732.62
MT1	10000	983.622
MT2	10000	971.81
MT3	10000	1033.39
WT1	10000	1165.26
WT2	10000	815.574
WT3	10000	736.425
MT1	10250	988.433
MT2	10250	977.268
MT3	10250	1040.1
WT1	10250	1169.99
WT2	10250	818.176
WT3	10250	739.369
MT1	10500	993.419
MT2	10500	982.707
MT3	10500	1046.81
WT1	10500	1174.86
WT2	10500	820.607
WT3	10500	742.446
MT1	10750	998.186
MT2	10750	988.356
MT3	10750	1053.89
WT1	10750	1178.91
WT2	10750	822.717
WT3	10750	745.922
MT1	11000	1002.34
MT2	11000	993.406
MT3	11000	1060.91
WT1	11000	1182.69
WT2	11000	825.226
WT3	11000	748.729
MT1	11250	1005.68
MT2	11250	998.045
MT3	11250	1066.9
WT1	11250	1186.41
WT2	11250	826.782
WT3	11250	751.511
MT1	11500	1009.4
MT2	11500	1002.24
MT3	11500	1072.7
WT1	11500	1190.38
WT2	11500	828.686
WT3	11500	754.239
MT1	11750	1013.21
MT2	11750	1006.69
MT3	11750	1078.91
WT1	11750	1194.03
WT2	11750	830.449
WT3	11750	756.587
MT1	12000	1016.8
MT2	12000	1010.65
MT3	12000	1084.75
WT1	12000	1197.45
WT2	12000	832.301
WT3	12000	759.53
MT1	12250	1020.12
MT2	12250	1014.89
MT3	12250	1090.63
WT1	12250	1200.68
WT2	12250	834.096
WT3	12250	762.514
MT1	12500	1023.47
MT2	12500	1019.18
MT3	12500	1095.94
WT1	12500	1204
WT2	12500	836.101
WT3	12500	765.013
MT1	12750	1026.76
MT2	12750	1023.13
MT3	12750	1101.73
WT1	12750	1207.3
WT2	12750	837.548
WT3	12750	767.618
MT1	13000	1029.58
MT2	13000	1026.54
MT3	13000	1107.08
WT1	13000	1210.64
WT2	13000	839.188
WT3	13000	769.539
MT1	13250	1032.6
MT2	13250	1030.07
MT3	13250	1111.99
WT1	13250	1213.55
WT2	13250	840.604
WT3	13250	771.869
MT1	13500	1035.15
MT2	13500	1032.86
MT3	13500	1117.19
WT1	13500	1216.06
WT2	13500	842.139
WT3	13500	774.313
MT1	13750	1038.09
MT2	13750	1036.39
MT3	13750	1122.03
WT1	13750	1218.47
WT2	13750	843.733
WT3	13750	776.56
MT1	14000	1040.25
MT2	14000	1039.38
MT3	14000	1127.12
WT1	14000	1220.77
WT2	14000	845.199
WT3	14000	779.012
MT1	14250	1042.66
MT2	14250	1042.57
MT3	14250	1132.18
WT1	14250	1223.43
WT2	14250	846.474
WT3	14250	781.473
MT1	14500	1045.32
MT2	14500	1045.4
MT3	14500	1137.43
WT1	14500	1225.76
WT2	14500	847.749
WT3	14500	783.609
MT1	14750	1047.51
MT2	14750	1048.07
MT3	14750	1142.13
WT1	14750	1228.01
WT2	14750	849.145
WT3	14750	785.84
MT1	15000	1049.81
MT2	15000	1050.92
MT3	15000	1147.01
WT1	15000	1230.4
WT2	15000	850.313
WT3	15000	787.82
MT1	15250	1051.68
MT2	15250	1053.69
MT3	15250	1151.78
WT1	15250	1232.67
WT2	15250	851.687
WT3	15250	789.732
MT1	15500	1053.43
MT2	15500	1056.18
MT3	15500	1156.73
WT1	15500	1234.98
WT2	15500	852.922
WT3	15500	791.667
MT1	15750	1055.5
MT2	15750	1058.36
MT3	15750	1160.61
WT1	15750	1237.05
WT2	15750	854.155
WT3	15750	793.892
MT1	16000	1057.38
MT2	16000	1060.37
MT3	16000	1165.25
WT1	16000	1239.13
WT2	16000	855.198
WT3	16000	795.447
MT1	16250	1059.06
MT2	16250	1062.63
MT3	16250	1169.33
WT1	16250	1241.21
WT2	16250	856.338
WT3	16250	797.378
MT1	16500	1061.01
MT2	16500	1064.83
MT3	16500	1173.8
WT1	16500	1243.05
WT2	16500	857.063
WT3	16500	799.527
MT1	16750	1062.45
MT2	16750	1066.88
MT3	16750	1177.77
WT1	16750	1244.76
WT2	16750	858.186
WT3	16750	801.404
MT1	17000	1064.02
MT2	17000	1069.25
MT3	17000	1181.57
WT1	17000	1246.45
WT2	17000	859.123
WT3	17000	803.337
MT1	17250	1065.91
MT2	17250	1071.3
MT3	17250	1185.71
WT1	17250	1248.11
WT2	17250	859.926
WT3	17250	805.081
MT1	17500	1067.56
MT2	17500	1073.26
MT3	17500	1189.89
WT1	17500	1249.35
WT2	17500	860.934
WT3	17500	806.917
MT1	17750	1069.39
MT2	17750	1075.21
MT3	17750	1193.63
WT1	17750	1251.13
WT2	17750	862.348
WT3	17750	808.717
MT1	18000	1070.61
MT2	18000	1077.18
MT3	18000	1197.43
WT1	18000	1252.88
WT2	18000	863.534
WT3	18000	810.766
MT1	18250	1071.99
MT2	18250	1079.28
MT3	18250	1200.9
WT1	18250	1254.09
WT2	18250	864.568
WT3	18250	812.445
MT1	18500	1073.59
MT2	18500	1081.15
MT3	18500	1204.57
WT1	18500	1255.23
WT2	18500	865.468
WT3	18500	814.227
MT1	18750	1074.94
MT2	18750	1083.08
MT3	18750	1208.32
WT1	18750	1256.59
WT2	18750	866.296
WT3	18750	816.057
MT1	19000	1075.96
MT2	19000	1084.75
MT3	19000	1211.54
WT1	19000	1257.83
WT2	19000	867.398
WT3	19000	817.547
MT1	19250	1077.25
MT2	19250	1086.5
MT3	19250	1215.12
WT1	19250	1258.61
WT2	19250	868.71
WT3	19250	819.004
MT1	19500	1078.34
MT2	19500	1088.12
MT3	19500	1218.67
WT1	19500	1259.96
WT2	19500	869.537
WT3	19500	820.713
MT1	19750	1079.42
MT2	19750	1089.8
MT3	19750	1222.28
WT1	19750	1261.31
WT2	19750	870.386
WT3	19750	822.301
MT1	20000	1080.37
MT2	20000	1091.21
MT3	20000	1225.71
WT1	20000	1262.75
WT2	20000	871.417
WT3	20000	823.648
MT1	20250	1081.38
MT2	20250	1092.62
MT3	20250	1229
WT1	20250	1263.76
WT2	20250	872.369
WT3	20250	824.845
MT1	20500	1082.31
MT2	20500	1094.05
MT3	20500	1232.36
WT1	20500	1264.95
WT2	20500	873.224
WT3	20500	826.382
MT1	20750	1083.13
MT2	20750	1095.86
MT3	20750	1235.49
WT1	20750	1266.22
WT2	20750	874.187
WT3	20750	827.846
MT1	21000	1084.04
MT2	21000	1097.55
MT3	21000	1238.4
WT1	21000	1267.33
WT2	21000	875.024
WT3	21000	829.334
MT1	21250	1084.89
MT2	21250	1098.97
MT3	21250	1241.38
WT1	21250	1268.34
WT2	21250	875.782
WT3	21250	830.712
MT1	21500	1085.86
MT2	21500	1100.05
MT3	21500	1244.18
WT1	21500	1269.47
WT2	21500	876.734
WT3	21500	832.192
MT1	21750	1086.65
MT2	21750	1101.3
MT3	21750	1247.22
WT1	21750	1270.65
WT2	21750	877.703
WT3	21750	833.265
MT1	22000	1087.39
MT2	22000	1102.34
MT3	22000	1250.05
WT1	22000	1271.73
WT2	22000	878.662
WT3	22000	834.556
MT1	22250	1088.3
MT2	22250	1103.52
MT3	22250	1252.94
WT1	22250	1272.88
WT2	22250	879.369
WT3	22250	835.724
MT1	22500	1089.2
MT2	22500	1104.62
MT3	22500	1255.7
WT1	22500	1274
WT2	22500	879.939
WT3	22500	836.746
MT1	22750	1090
MT2	22750	1105.86
MT3	22750	1258.23
WT1	22750	1275.24
WT2	22750	880.692
WT3	22750	837.795
MT1	23000	1090.85
MT2	23000	1107.17
MT3	23000	1260.89
WT1	23000	1276.28
WT2	23000	881.339
WT3	23000	839.083
MT1	23250	1091.57
MT2	23250	1108.12
MT3	23250	1263.76
WT1	23250	1277.15
WT2	23250	881.923
WT3	23250	840.36
MT1	23500	1092.11
MT2	23500	1109.19
MT3	23500	1266.17
WT1	23500	1278.18
WT2	23500	882.624
WT3	23500	841.704
MT1	23750	1092.87
MT2	23750	1110.13
MT3	23750	1268.64
WT1	23750	1279.11
WT2	23750	883.417
WT3	23750	842.843
MT1	24000	1093.54
MT2	24000	1111.15
MT3	24000	1271.02
WT1	24000	1279.87
WT2	24000	884.289
WT3	24000	844.182
MT1	24250	1094.27
MT2	24250	1112.24
MT3	24250	1273.65
WT1	24250	1280.69
WT2	24250	885.011
WT3	24250	845.142
MT1	24500	1095.01
MT2	24500	1113.18
MT3	24500	1275.95
WT1	24500	1281.61
WT2	24500	885.654
WT3	24500	846.455
MT1	24750	1095.54
MT2	24750	1114.13
MT3	24750	1278.55
WT1	24750	1282.26
WT2	24750	886.339
WT3	24750	847.884
MT1	25000	1096.18
MT2	25000	1114.83
MT3	25000	1280.79
WT1	25000	1283.29
WT2	25000	887.068
WT3	25000	849.124
MT1	25250	1096.84
MT2	25250	1115.75
MT3	25250	1283.16
WT1	25250	1283.94
WT2	25250	887.678
WT3	25250	850.451
MT1	25500	1097.35
MT2	25500	1116.55
MT3	25500	1285.96
WT1	25500	1284.83
WT2	25500	888.152
WT3	25500	851.306
MT1	25750	1098.08
MT2	25750	1117.43
MT3	25750	1288.48
WT1	25750	1285.71
WT2	25750	888.723
WT3	25750	852.394
MT1	26000	1098.71
MT2	26000	1118.19
MT3	26000	1290.56
WT1	26000	1286.34
WT2	26000	889.525
WT3	26000	853.593
MT1	26250	1099.12
MT2	26250	1119.03
MT3	26250	1293.08
WT1	26250	1287.1
WT2	26250	890.284
WT3	26250	854.897
MT1	26500	1099.68
MT2	26500	1119.72
MT3	26500	1295.51
WT1	26500	1287.99
WT2	26500	890.936
WT3	26500	855.791
MT1	26750	1100.42
MT2	26750	1120.41
MT3	26750	1297.68
WT1	26750	1288.57
WT2	26750	891.607
WT3	26750	856.758
MT1	27000	1101.04
MT2	27000	1121.21
MT3	27000	1299.72
WT1	27000	1289.31
WT2	27000	892.139
WT3	27000	857.76
MT1	27250	1101.5
MT2	27250	1122
MT3	27250	1301.97
WT1	27250	1290.18
WT2	27250	892.877
WT3	27250	858.673
MT1	27500	1101.99
MT2	27500	1122.79
MT3	27500	1303.83
WT1	27500	1290.8
WT2	27500	893.458
WT3	27500	859.522
MT1	27750	1102.65
MT2	27750	1123.57
MT3	27750	1305.78
WT1	27750	1291.52
WT2	27750	894.176
WT3	27750	860.571
MT1	28000	1103.39
MT2	28000	1124.2
MT3	28000	1307.58
WT1	28000	1292.18
WT2	28000	894.697
WT3	28000	861.422
MT1	28250	1103.79
MT2	28250	1124.65
MT3	28250	1309.41
WT1	28250	1292.69
WT2	28250	895.464
WT3	28250	862.592
MT1	28500	1104.14
MT2	28500	1125.24
MT3	28500	1311.37
WT1	28500	1293.53
WT2	28500	896.113
WT3	28500	863.52
MT1	28750	1104.74
MT2	28750	1125.87
MT3	28750	1313.4
WT1	28750	1294.13
WT2	28750	896.774
WT3	28750	864.445
MT1	29000	1105.18
MT2	29000	1126.41
MT3	29000	1315.28
WT1	29000	1294.7
WT2	29000	897.518
WT3	29000	865.52
MT1	29250	1105.65
MT2	29250	1126.94
MT3	29250	1317.24
WT1	29250	1295.29
WT2	29250	898.318
WT3	29250	866.352
MT1	29500	1106.03
MT2	29500	1127.52
MT3	29500	1319.4
WT1	29500	1295.9
WT2	29500	898.87
WT3	29500	867.161
MT1	29750	1106.44
MT2	29750	1127.93
MT3	29750	1321.48
WT1	29750	1296.5
WT2	29750	899.474
WT3	29750	868.143
MT1	30000	1106.79
MT2	30000	1128.45
MT3	30000	1323.29
WT1	30000	1297.12
WT2	30000	900.089
WT3	30000	869.009
MT1	30250	1107.07
MT2	30250	1129.04
MT3	30250	1325.27
WT1	30250	1297.66
WT2	30250	900.721
WT3	30250	869.844
MT1	30500	1107.44
MT2	30500	1129.55
MT3	30500	1327.06
WT1	30500	1298.15
WT2	30500	901.407
WT3	30500	870.694
MT1	30750	1107.81
MT2	30750	1129.94
MT3	30750	1328.81
WT1	30750	1298.63
WT2	30750	901.986
WT3	30750	871.743
MT1	31000	1108.27
MT2	31000	1130.5
MT3	31000	1330.77
WT1	31000	1299.29
WT2	31000	902.402
WT3	31000	872.674
MT1	31250	1108.56
MT2	31250	1131.09
MT3	31250	1332.58
WT1	31250	1300.11
WT2	31250	902.836
WT3	31250	873.423
MT1	31500	1108.97
MT2	31500	1131.61
MT3	31500	1334.23
WT1	31500	1300.66
WT2	31500	903.401
WT3	31500	874.235
MT1	31750	1109.4
MT2	31750	1132.05
MT3	31750	1335.97
WT1	31750	1301.2
WT2	31750	903.962
WT3	31750	874.909
MT1	32000	1109.72
MT2	32000	1132.42
MT3	32000	1337.68
WT1	32000	1301.77
WT2	32000	904.546
WT3	32000	875.534
MT1	32250	1110.04
MT2	32250	1132.86
MT3	32250	1339.35
WT1	32250	1302.18
WT2	32250	905.163
WT3	32250	876.222
MT1	32500	1110.41
MT2	32500	1133.38
MT3	32500	1340.93
WT1	32500	1302.79
WT2	32500	905.729
WT3	32500	877.152
MT1	32750	1110.77
MT2	32750	1133.87
MT3	32750	1342.76
WT1	32750	1303.22
WT2	32750	906.191
WT3	32750	877.881
MT1	33000	1111.08
MT2	33000	1134.29
MT3	33000	1344.33
WT1	33000	1303.52
WT2	33000	906.708
WT3	33000	878.907
MT1	33250	1111.32
MT2	33250	1134.54
MT3	33250	1346.02
WT1	33250	1303.87
WT2	33250	907.328
WT3	33250	879.708
MT1	33500	1111.55
MT2	33500	1134.82
MT3	33500	1347.69
WT1	33500	1304.5
WT2	33500	907.752
WT3	33500	880.544
MT1	33750	1111.77
MT2	33750	1135.18
MT3	33750	1349.22
WT1	33750	1304.96
WT2	33750	908.303
WT3	33750	881.288
MT1	34000	1112.2
MT2	34000	1135.86
MT3	34000	1350.81
WT1	34000	1305.34
WT2	34000	908.785
WT3	34000	881.914
MT1	34250	1112.53
MT2	34250	1136.26
MT3	34250	1352.26
WT1	34250	1305.87
WT2	34250	909.253
WT3	34250	882.718
MT1	34500	1112.86
MT2	34500	1136.63
MT3	34500	1353.56
WT1	34500	1306.33
WT2	34500	909.752
WT3	34500	883.734
MT1	34750	1113.15
MT2	34750	1137.04
MT3	34750	1355.27
WT1	34750	1307.05
WT2	34750	910.241
WT3	34750	884.4
MT1	35000	1113.48
MT2	35000	1137.68
MT3	35000	1356.66
WT1	35000	1307.48
WT2	35000	910.65
WT3	35000	884.969
MT1	35250	1113.61
MT2	35250	1138.19
MT3	35250	1358.22
WT1	35250	1307.85
WT2	35250	911.16
WT3	35250	885.769
MT1	35500	1113.86
MT3	35500	1359.72
WT1	35500	1308.36
WT2	35500	911.571
WT3	35500	886.664
MT1	35750	1114.14
MT3	35750	1361.09
WT1	35750	1308.83
WT2	35750	912.106
WT3	35750	887.341
MT1	36000	1114.36
MT3	36000	1362.62
WT1	36000	1309.41
WT2	36000	912.682
WT3	36000	888.098
MT1	36250	1114.58
MT3	36250	1364.08
WT1	36250	1309.74
WT2	36250	913.305
WT3	36250	888.783
MT1	36500	1114.78
MT3	36500	1365.43
WT1	36500	1310.18
WT2	36500	913.874
WT3	36500	889.431
MT1	36750	1114.98
MT3	36750	1366.89
WT1	36750	1310.61
WT2	36750	914.333
WT3	36750	889.922
MT1	37000	1115.09
MT3	37000	1367.89
WT1	37000	1310.93
WT2	37000	914.685
WT3	37000	890.541
MT1	37250	1115.24
MT3	37250	1368.96
WT1	37250	1311.2
WT2	37250	915.293
WT3	37250	891.078
MT1	37500	1115.39
MT3	37500	1370.21
WT1	37500	1311.44
WT2	37500	915.763
WT3	37500	891.623
MT1	37750	1115.6
MT3	37750	1371.61
WT1	37750	1311.84
WT2	37750	916.149
WT3	37750	892.183
MT1	38000	1115.78
MT3	38000	1372.95
WT1	38000	1312.28
WT2	38000	916.629
WT3	38000	892.951
MT1	38250	1115.97
MT3	38250	1374.03
WT1	38250	1312.65
WT2	38250	917.103
WT3	38250	893.493
MT1	38500	1116.2
MT3	38500	1375.24
WT1	38500	1313.03
WT2	38500	917.478
WT3	38500	894.345
MT1	38750	1116.32
MT3	38750	1376.49
WT1	38750	1313.28
WT2	38750	917.994
WT3	38750	894.83
MT1	39000	1116.41
MT3	39000	1377.69
WT1	39000	1313.71
WT2	39000	918.374
WT3	39000	895.537
MT1	39250	1116.74
MT3	39250	1378.92
WT1	39250	1313.97
WT2	39250	918.899
WT3	39250	896.237
MT1	39500	1116.9
MT3	39500	1379.83
WT1	39500	1314.2
WT2	39500	919.167
WT3	39500	896.441
MT1	39750	1117.09
MT3	39750	1380.76
WT1	39750	1314.57
WT2	39750	919.748
WT3	39750	897.086
MT1	40000	1117.28
MT3	40000	1381.77
WT1	40000	1315.11
WT2	40000	920.307
WT3	40000	897.558
MT1	40250	1117.45
MT3	40250	1382.9
WT1	40250	1315.48
WT2	40250	920.897
WT3	40250	898
MT1	40500	1117.65
MT3	40500	1384.03
WT1	40500	1315.94
WT2	40500	921.246
WT3	40500	898.496
MT1	40750	1117.81
MT3	40750	1385.3
WT1	40750	1316.37
WT2	40750	921.792
WT3	40750	899.038
MT1	41000	1117.91
MT3	41000	1386.3
WT1	41000	1316.75
WT2	41000	922.18
WT3	41000	899.394
MT1	41250	1118.03
MT3	41250	1387.4
WT1	41250	1316.99
WT2	41250	922.739
WT3	41250	899.926
MT1	41500	1118.21
MT3	41500	1388.35
WT1	41500	1317.37
WT2	41500	923.137
WT3	41500	900.423
MT1	41750	1118.4
MT3	41750	1389.25
WT1	41750	1317.59
WT2	41750	923.751
WT3	41750	900.879
MT1	42000	1118.57
MT3	42000	1390.37
WT1	42000	1317.91
WT2	42000	924.136
WT3	42000	901.428
MT1	42250	1118.77
MT3	42250	1391.37
WT1	42250	1318.05
WT2	42250	924.588
WT3	42250	901.827
MT1	42500	1118.91
MT3	42500	1392.47
WT1	42500	1318.3
WT2	42500	924.942
WT3	42500	902.38
MT1	42750	1119.03
MT3	42750	1393.55
WT1	42750	1318.55
WT2	42750	925.362
WT3	42750	902.686
MT1	43000	1119.24
MT3	43000	1394.44
WT1	43000	1318.93
WT2	43000	925.586
WT3	43000	903.165
MT1	43250	1119.42
MT3	43250	1395.34
WT1	43250	1319.24
WT2	43250	925.946
WT3	43250	903.673
MT1	43500	1119.54
MT3	43500	1396.22
WT1	43500	1319.42
WT2	43500	926.264
WT3	43500	904.384
MT1	43750	1119.71
MT3	43750	1397.07
WT1	43750	1319.63
WT2	43750	926.63
WT3	43750	904.923
MT1	44000	1119.96
MT3	44000	1398.08
WT1	44000	1319.99
WT2	44000	926.929
WT3	44000	905.459
MT1	44250	1120.27
MT3	44250	1398.96
WT1	44250	1320.23
WT2	44250	927.208
WT3	44250	905.983
MT1	44500	1120.5
MT3	44500	1399.65
WT1	44500	1320.54
WT2	44500	927.527
WT3	44500	906.448
MT3	44750	1400.52
WT1	44750	1320.69
WT2	44750	927.782
WT3	44750	907.034
MT3	45000	1401.31
WT1	45000	1321
WT2	45000	928.157
WT3	45000	907.351
MT3	45250	1402.26
WT1	45250	1321.27
WT2	45250	928.507
WT3	45250	907.696
MT3	45500	1403.55
WT1	45500	1321.43
WT2	45500	928.787
WT3	45500	908.209
MT3	45750	1404.33
WT1	45750	1321.72
WT2	45750	929.177
WT3	45750	908.586
MT3	46000	1405.14
WT1	46000	1321.96
WT2	46000	929.597
WT3	46000	908.982
MT3	46250	1405.92
WT1	46250	1322.15
WT2	46250	929.824
WT3	46250	909.227
MT3	46500	1406.49
WT1	46500	1322.26
WT2	46500	930.204
WT3	46500	909.468
MT3	46750	1407.38
WT1	46750	1322.51
WT2	46750	930.64
WT3	46750	909.812
MT3	47000	1408.39
WT1	47000	1322.71
WT2	47000	931.011
WT3	47000	910.196
MT3	47250	1409.14
WT1	47250	1323.03
WT2	47250	931.396
WT3	47250	910.497
MT3	47500	1410.21
WT1	47500	1323.33
WT2	47500	931.823
WT3	47500	910.92
MT3	47750	1411.06
WT1	47750	1323.57
WT2	47750	932.148
WT3	47750	911.473
MT3	48000	1411.78
WT1	48000	1323.7
WT2	48000	932.428
WT3	48000	911.921
MT3	48250	1412.62
WT1	48250	1323.97
WT2	48250	932.649
WT3	48250	912.214
MT3	48500	1413.42
WT1	48500	1324.19
WT2	48500	933.008
WT3	48500	912.614
MT3	48750	1414.2
WT1	48750	1324.33
WT2	48750	933.396
WT3	48750	913.071
MT3	49000	1415.05
WT1	49000	1324.55
WT2	49000	933.753
WT3	49000	913.297
MT3	49250	1415.83
WT1	49250	1324.83
WT2	49250	934.099
WT3	49250	913.775
MT3	49500	1416.52
WT1	49500	1324.92
WT2	49500	934.473
WT3	49500	914.134
MT3	49750	1417.36
WT1	49750	1325.13
WT2	49750	934.797
WT3	49750	914.565
MT3	50000	1418.02
WT1	50000	1325.28
WT2	50000	935.238
WT3	50000	914.851
MT3	50250	1418.68
WT1	50250	1325.45
WT2	50250	935.519
WT3	50250	915.351
MT3	50500	1419.49
WT1	50500	1325.64
WT2	50500	935.88
WT3	50500	915.789
MT3	50750	1420.25
WT1	50750	1325.9
WT2	50750	936.094
WT3	50750	916.214
MT3	51000	1421.11
WT1	51000	1325.97
WT2	51000	936.442
WT3	51000	916.638
MT3	51250	1421.69
WT1	51250	1326.17
WT2	51250	936.798
WT3	51250	916.946
MT3	51500	1422.24
WT1	51500	1326.4
WT2	51500	937.19
WT3	51500	917.357
MT3	51750	1423.01
WT1	51750	1326.5
WT2	51750	937.616
WT3	51750	917.586
MT3	52000	1423.64
WT1	52000	1326.76
WT2	52000	937.942
WT3	52000	918.125
MT3	52250	1424.3
WT1	52250	1327.06
WT2	52250	938.177
WT3	52250	918.36
MT3	52500	1424.85
WT1	52500	1327.27
WT2	52500	938.45
WT3	52500	918.69
MT3	52750	1425.53
WT1	52750	1327.41
WT2	52750	938.6
WT3	52750	919.063
MT3	53000	1426.09
WT1	53000	1327.6
WT2	53000	938.906
WT3	53000	919.395
MT3	53250	1426.72
WT1	53250	1327.79
WT2	53250	939.413
WT3	53250	919.735
MT3	53500	1427.55
WT1	53500	1327.96
WT2	53500	939.655
WT3	53500	920.143
MT3	53750	1428.13
WT1	53750	1328.06
WT2	53750	939.844
WT3	53750	920.372
MT3	54000	1428.81
WT1	54000	1328.23
WT2	54000	940.051
WT3	54000	920.65
MT3	54250	1429.44
WT1	54250	1328.45
WT2	54250	940.414
WT3	54250	920.994
MT3	54500	1430.03
WT1	54500	1328.61
WT2	54500	940.707
WT3	54500	921.27
MT3	54750	1430.74
WT1	54750	1328.76
WT2	54750	940.981
WT3	54750	921.639
MT3	55000	1431.39
WT1	55000	1328.88
WT2	55000	941.295
WT3	55000	921.805
MT3	55250	1432.11
WT1	55250	1329
WT2	55250	941.682
WT3	55250	922.268
MT3	55500	1432.83
WT1	55500	1329.23
WT2	55500	941.998
WT3	55500	922.649
MT3	55750	1433.45
WT1	55750	1329.47
WT2	55750	942.173
WT3	55750	922.766
MT3	56000	1433.82
WT1	56000	1329.57
WT2	56000	942.468
WT3	56000	922.974
MT3	56250	1434.52
WT1	56250	1329.74
WT2	56250	942.696
WT3	56250	923.346
MT3	56500	1434.9
WT1	56500	1329.82
WT2	56500	943.071
WT3	56500	923.71
MT3	56750	1435.49
WT1	56750	1329.94
WT2	56750	943.249
WT3	56750	923.866
MT3	57000	1435.97
WT1	57000	1330.08
WT2	57000	943.512
WT3	57000	924.269
MT3	57250	1436.43
WT1	57250	1330.18
WT2	57250	943.721
WT3	57250	924.562
MT3	57500	1436.94
WT1	57500	1330.35
WT2	57500	943.986
WT3	57500	924.822
MT3	57750	1437.33
WT1	57750	1330.47
WT2	57750	944.231
WT3	57750	925.129
MT3	58000	1437.65
WT1	58000	1330.62
WT2	58000	944.438
WT3	58000	925.452
MT3	58250	1438.16
WT1	58250	1330.76
WT2	58250	944.666
WT3	58250	925.779
MT3	58500	1438.66
WT1	58500	1330.87
WT2	58500	944.889
WT3	58500	925.966
MT3	58750	1439.13
WT1	58750	1331.08
WT2	58750	945.028
WT3	58750	926.192
MT3	59000	1439.61
WT1	59000	1331.12
WT2	59000	945.391
WT3	59000	926.356
MT3	59250	1440.2
WT1	59250	1331.21
WT2	59250	945.747
WT3	59250	926.74
MT3	59500	1440.88
WT1	59500	1331.38
WT2	59500	946.091
WT3	59500	927.067
MT3	59750	1441.33
WT1	59750	1331.41
WT2	59750	946.339
WT3	59750	927.349
MT3	60000	1441.9
WT1	60000	1331.54
WT2	60000	946.587
WT3	60000	927.529
MT3	60250	1442.49
WT1	60250	1331.63
WT2	60250	946.811
WT3	60250	927.885
MT3	60500	1443.05
WT1	60500	1331.74
WT2	60500	947.051
WT3	60500	928.217
MT3	60750	1443.58
WT1	60750	1331.93
WT2	60750	947.381
WT3	60750	928.373
MT3	61000	1443.89
WT1	61000	1332.08
WT2	61000	947.759
WT3	61000	928.717
MT3	61250	1444.28
WT1	61250	1332.19
WT2	61250	948.108
WT3	61250	928.96
MT3	61500	1444.72
WT1	61500	1332.27
WT2	61500	948.257
WT3	61500	929.222
MT3	61750	1445.3
WT1	61750	1332.37
WT2	61750	948.522
WT3	61750	929.419
MT3	62000	1445.62
WT1	62000	1332.46
WT2	62000	948.823
WT3	62000	929.716
MT3	62250	1446.02
WT1	62250	1332.6
WT2	62250	949.145
WT3	62250	929.89
MT3	62500	1446.51
WT1	62500	1332.73
WT2	62500	949.351
WT3	62500	930.134
MT3	62750	1446.9
WT1	62750	1332.82
WT2	62750	949.563
WT3	62750	930.322
MT3	63000	1447.47
WT1	63000	1332.98
WT2	63000	949.822
WT3	63000	930.583
MT3	63250	1448.06
WT1	63250	1333.13
WT2	63250	950.053
WT3	63250	930.818
MT3	63500	1448.37
WT1	63500	1333.25
WT2	63500	950.312
WT3	63500	930.932
MT3	63750	1448.77
WT1	63750	1333.4
WT2	63750	950.558
WT3	63750	931.058
MT3	64000	1449.22
WT1	64000	1333.49
WT2	64000	950.699
WT3	64000	931.326
MT3	64250	1449.65
WT1	64250	1333.6
WT2	64250	950.9
WT3	64250	931.632
MT3	64500	1450.09
WT1	64500	1333.66
WT2	64500	951.105
WT3	64500	931.926
MT3	64750	1450.5
WT1	64750	1333.71
WT2	64750	951.26
WT3	64750	932.219
MT3	65000	1450.84
WT1	65000	1333.8
WT2	65000	951.409
WT3	65000	932.418
MT3	65250	1451.14
WT1	65250	1333.91
WT2	65250	951.655
WT3	65250	932.685
MT3	65500	1451.48
WT1	65500	1334.09
WT2	65500	951.828
WT3	65500	932.87
MT3	65750	1452.1
WT1	65750	1334.16
WT2	65750	951.971
WT3	65750	933.092
MT3	66000	1452.41
WT1	66000	1334.24
WT2	66000	952.162
WT3	66000	933.238
MT3	66250	1452.82
WT1	66250	1334.34
WT2	66250	952.356
WT3	66250	933.363
MT3	66500	1453.3
WT1	66500	1334.38
WT2	66500	952.482
WT3	66500	933.595
MT3	66750	1453.76
WT1	66750	1334.43
WT2	66750	952.645
WT3	66750	933.796
MT3	67000	1454.21
WT1	67000	1334.49
WT2	67000	952.85
WT3	67000	933.929
MT3	67250	1454.49
WT1	67250	1334.57
WT2	67250	953.035
WT3	67250	934.108
MT3	67500	1454.76
WT1	67500	1334.61
WT2	67500	953.271
WT3	67500	934.239
MT3	67750	1455.13
WT1	67750	1334.68
WT2	67750	953.43
WT3	67750	934.358
MT3	68000	1455.51
WT1	68000	1334.76
WT2	68000	953.642
WT3	68000	934.504
MT3	68250	1455.85
WT1	68250	1334.91
WT2	68250	953.869
WT3	68250	934.659
MT3	68500	1456.14
WT1	68500	1335.04
WT2	68500	954.199
WT3	68500	934.814
MT3	68750	1456.56
WT1	68750	1335.13
WT2	68750	954.313
WT3	68750	935.045
MT3	69000	1456.85
WT1	69000	1335.28
WT2	69000	954.493
WT3	69000	935.15
MT3	69250	1457.24
WT1	69250	1335.45
WT2	69250	954.662
WT3	69250	935.3
MT3	69500	1457.56
WT1	69500	1335.62
WT2	69500	954.953
WT3	69500	935.49
MT3	69750	1457.86
WT1	69750	1335.73
WT2	69750	955.056
WT3	69750	935.69
MT3	70000	1458.17
WT1	70000	1335.82
WT2	70000	955.335
WT3	70000	935.841
MT3	70250	1458.38
WT1	70250	1335.84
WT2	70250	955.583
WT3	70250	935.977
MT3	70500	1458.72
WT1	70500	1335.92
WT2	70500	955.829
WT3	70500	936.137
MT3	70750	1459.07
WT1	70750	1335.99
WT2	70750	956.019
WT3	70750	936.33
MT3	71000	1459.41
WT1	71000	1336.04
WT2	71000	956.218
WT3	71000	936.575
MT3	71250	1459.8
WT1	71250	1336.2
WT2	71250	956.334
WT3	71250	936.745
MT3	71500	1460.01
WT1	71500	1336.33
WT2	71500	956.464
WT3	71500	936.832
MT3	71750	1460.32
WT1	71750	1336.41
WT2	71750	956.613
WT3	71750	937.003
MT3	72000	1460.65
WT1	72000	1336.51
WT2	72000	956.901
WT3	72000	937.181
MT3	72250	1460.9
WT1	72250	1336.6
WT2	72250	957.131
WT3	72250	937.389
MT3	72500	1461.3
WT1	72500	1336.63
WT2	72500	957.278
WT3	72500	937.588
MT3	72750	1461.59
WT1	72750	1336.68
WT2	72750	957.411
WT3	72750	937.768
MT3	73000	1461.88
WT1	73000	1336.82
WT2	73000	957.679
WT3	73000	937.95
MT3	73250	1462.14
WT1	73250	1336.95
WT2	73250	957.811
WT3	73250	938.106
MT3	73500	1462.5
WT1	73500	1337.01
WT2	73500	957.935
WT3	73500	938.255
MT3	73750	1462.7
WT1	73750	1337.08
WT2	73750	958.008
WT3	73750	938.362
MT3	74000	1463.01
WT1	74000	1337.21
WT2	74000	958.178
WT3	74000	938.522
MT3	74250	1463.31
WT1	74250	1337.29
WT2	74250	958.428
WT3	74250	938.703
MT3	74500	1463.7
WT1	74500	1337.33
WT2	74500	958.639
WT3	74500	938.817
MT3	74750	1463.91
WT1	74750	1337.44
WT2	74750	958.775
WT3	74750	938.935
MT3	75000	1464.25
WT1	75000	1337.53
WT2	75000	958.929
WT3	75000	939.066
MT3	75250	1464.49
WT1	75250	1337.63
WT2	75250	959.164
WT3	75250	939.213
MT3	75500	1464.65
WT1	75500	1337.68
WT2	75500	959.235
WT3	75500	939.268
MT3	75750	1464.95
WT1	75750	1337.73
WT2	75750	959.412
WT3	75750	939.46
MT3	76000	1465.19
WT1	76000	1337.82
WT2	76000	959.63
WT3	76000	939.593
MT3	76250	1465.32
WT1	76250	1337.87
WT2	76250	959.77
WT3	76250	939.75
MT3	76500	1465.63
WT1	76500	1337.94
WT2	76500	959.913
WT3	76500	939.925
MT3	76750	1465.88
WT1	76750	1338.06
WT2	76750	960.03
WT3	76750	940.116
MT3	77000	1466.16
WT1	77000	1338.11
WT2	77000	960.147
WT3	77000	940.29
MT3	77250	1466.6
WT1	77250	1338.17
WT2	77250	960.352
WT3	77250	940.409
MT3	77500	1466.83
WT1	77500	1338.27
WT2	77500	960.513
WT3	77500	940.564
MT3	77750	1466.98
WT1	77750	1338.37
WT2	77750	960.632
WT3	77750	940.72
MT3	78000	1467.28
WT1	78000	1338.47
WT2	78000	960.739
WT3	78000	940.887
MT3	78250	1467.52
WT1	78250	1338.54
WT2	78250	960.977
WT3	78250	941
MT3	78500	1467.73
WT1	78500	1338.6
WT2	78500	961.03
WT3	78500	941.11
MT3	78750	1467.9
WT1	78750	1338.64
WT2	78750	961.192
WT3	78750	941.21
MT3	79000	1468.16
WT1	79000	1338.69
WT2	79000	961.309
WT3	79000	941.275
MT3	79250	1468.32
WT1	79250	1338.84
WT2	79250	961.517
WT3	79250	941.437
MT3	79500	1468.44
WT1	79500	1338.96
WT2	79500	961.665
WT3	79500	941.546
MT3	79750	1468.75
WT1	79750	1339.06
WT2	79750	961.769
WT3	79750	941.692
MT3	80000	1468.92
WT1	80000	1339.19
WT2	80000	961.857
WT3	80000	941.887
MT3	80250	1469.13
WT1	80250	1339.25
WT2	80250	961.925
WT3	80250	942.07
MT3	80500	1469.27
WT1	80500	1339.4
WT2	80500	962.015
WT3	80500	942.24
MT3	80750	1469.38
WT1	80750	1339.51
WT2	80750	962.216
WT3	80750	942.378
MT3	81000	1469.53
WT1	81000	1339.62
WT2	81000	962.306
WT3	81000	942.513
MT3	81250	1469.73
WT1	81250	1339.7
WT2	81250	962.368
WT3	81250	942.689
MT3	81500	1469.96
WT2	81500	962.439
WT3	81500	942.756
MT3	81750	1470.11
WT2	81750	962.543
WT3	81750	942.901
MT3	82000	1470.38
WT2	82000	962.656
WT3	82000	943.028
MT3	82250	1470.53
WT2	82250	962.792
WT3	82250	943.202
MT3	82500	1470.77
WT2	82500	963.011
WT3	82500	943.296
MT3	82750	1470.95
WT2	82750	963.112
WT3	82750	943.439
MT3	83000	1471.14
WT2	83000	963.245
WT3	83000	943.573
MT3	83250	1471.35
WT2	83250	963.354
WT3	83250	943.668
MT3	83500	1471.49
WT2	83500	963.457
WT3	83500	943.804
MT3	83750	1471.7
WT2	83750	963.524
WT3	83750	943.914
MT3	84000	1471.87
WT2	84000	963.633
WT3	84000	944.149
MT3	84250	1472.04
WT2	84250	963.723
WT3	84250	944.279
MT3	84500	1472.12
WT2	84500	963.786
WT3	84500	944.414
MT3	84750	1472.29
WT2	84750	963.843
WT3	84750	944.486
MT3	85000	1472.52
WT2	85000	963.947
WT3	85000	944.678
MT3	85250	1472.75
WT2	85250	964.047
WT3	85250	945.067
MT3	85500	1472.91
WT2	85500	964.179
WT3	85500	945.218
MT3	85750	1473.05
WT2	85750	964.244
WT3	85750	945.492
MT3	86000	1473.19
WT2	86000	964.382
MT3	86250	1473.4
WT2	86250	964.484
MT3	86500	1473.66
WT2	86500	964.595
MT3	86750	1473.85
WT2	86750	964.707
MT3	87000	1473.92
WT2	87000	964.756
MT3	87250	1474.05
WT2	87250	964.89
MT3	87500	1474.2
WT2	87500	964.912
MT3	87750	1474.38
WT2	87750	965.07
MT3	88000	1474.51
WT2	88000	965.147
MT3	88250	1474.57
WT2	88250	965.211
MT3	88500	1474.65
WT2	88500	965.277
MT3	88750	1474.82
WT2	88750	965.39
MT3	89000	1474.89
WT2	89000	965.43
MT3	89250	1475.06
WT2	89250	965.514
MT3	89500	1475.2
WT2	89500	965.574
MT3	89750	1475.35
WT2	89750	965.649
MT3	90000	1475.55
WT2	90000	965.784
MT3	90250	1475.66
WT2	90250	965.891
MT3	90500	1475.75
WT2	90500	965.989
MT3	90750	1475.85
WT2	90750	966.038
MT3	91000	1476.04
WT2	91000	966.228
MT3	91250	1476.15
WT2	91250	966.249
MT3	91500	1476.32
WT2	91500	966.278
MT3	91750	1476.53
WT2	91750	966.382
MT3	92000	1476.71
WT2	92000	966.433
MT3	92250	1476.81
WT2	92250	966.523
MT3	92500	1476.94
WT2	92500	966.612
MT3	92750	1477.09
WT2	92750	966.673
MT3	93000	1477.23
WT2	93000	966.798
MT3	93250	1477.35
WT2	93250	966.923
MT3	93500	1477.47
WT2	93500	967.08
MT3	93750	1477.56
WT2	93750	967.211
MT3	94000	1477.64
WT2	94000	967.313
MT3	94250	1477.8
WT2	94250	967.414
MT3	94500	1477.87
WT2	94500	967.587
MT3	94750	1478.05
WT2	94750	967.739
MT3	95000	1478.22
WT2	95000	967.929
MT3	95250	1478.43
WT2	95250	967.957
MT3	95500	1478.53
WT2	95500	967.985
MT3	95750	1478.62
WT2	95750	968.077
MT3	96000	1478.69
WT2	96000	968.18
MT3	96250	1478.76
WT2	96250	968.329
MT3	96500	1478.97
WT2	96500	968.375
MT3	96750	1479.2
WT2	96750	968.598
MT3	97000	1479.31
MT3	97250	1479.42
MT3	97500	1479.55
MT3	97750	1479.62
MT3	98000	1479.71
MT3	98250	1479.83
MT3	98500	1479.92
MT3	98750	1479.97
MT3	99000	1480.04
MT3	99250	1480.13
MT3	99500	1480.25
MT3	99750	1480.41
MT3	100000	1480.48
MT3	100250	1480.58
MT3	100500	1480.73
MT3	100750	1480.87
MT3	101000	1481.09
MT3	101250	1481.22
MT3	101500	1481.35
MT3	101750	1481.52
MT3	102000	1482
