# Supplementary material for: Gut fungal community composition analysis of myostatin mutant cattle prepared by CRISPR/Cas9
Source: Front Vet Sci. 2023 Jan 17;9:1084945. doi: 10.3389/fvets.2022.1084945 (PMC9886680; doi:10.3389/fvets.2022.1084945)
Supplement: Supplementary file 1 [file Data_Sheet_1.ZIP › Supplemental material/Fig1B.xls]

sample	numsampled	Value
MT1	0	0
MT2	0	0
MT3	0	0
WT1	0	0
WT2	0	0
WT3	0	0
MT1	250	6.70839
MT2	250	6.69411
MT3	250	6.83434
WT1	250	6.96144
WT2	250	6.45116
WT3	250	6.29621
MT1	500	7.24291
MT2	500	7.21348
MT3	500	7.41993
WT1	500	7.5665
WT2	500	6.98337
WT3	500	6.79899
MT1	750	7.50187
MT2	750	7.45369
MT3	750	7.72116
WT1	750	7.8624
WT2	750	7.24868
WT3	750	7.03631
MT1	1000	7.64975
MT2	1000	7.59925
MT3	1000	7.88996
WT1	1000	8.05082
WT2	1000	7.41286
WT3	1000	7.17755
MT1	1250	7.75809
MT2	1250	7.71005
MT3	1250	8.00393
WT1	1250	8.1834
WT2	1250	7.53101
WT3	1250	7.27854
MT1	1500	7.83788
MT2	1500	7.78623
MT3	1500	8.0967
WT1	1500	8.27963
WT2	1500	7.60647
WT3	1500	7.34505
MT1	1750	7.91145
MT2	1750	7.85057
MT3	1750	8.16782
WT1	1750	8.35667
WT2	1750	7.66951
WT3	1750	7.40074
MT1	2000	7.95834
MT2	2000	7.90236
MT3	2000	8.22423
WT1	2000	8.41178
WT2	2000	7.7203
WT3	2000	7.44113
MT1	2250	8.00321
MT2	2250	7.94492
MT3	2250	8.26852
WT1	2250	8.46227
WT2	2250	7.76242
WT3	2250	7.48312
MT1	2500	8.0387
MT2	2500	7.97464
MT3	2500	8.30459
WT1	2500	8.50483
WT2	2500	7.79618
WT3	2500	7.5163
MT1	2750	8.07001
MT2	2750	8.00177
MT3	2750	8.33258
WT1	2750	8.53859
WT2	2750	7.82706
WT3	2750	7.54227
MT1	3000	8.09352
MT2	3000	8.02196
MT3	3000	8.36042
WT1	3000	8.57105
WT2	3000	7.85504
WT3	3000	7.5642
MT1	3250	8.11343
MT2	3250	8.03942
MT3	3250	8.38567
WT1	3250	8.59789
WT2	3250	7.87741
WT3	3250	7.58122
MT1	3500	8.13089
MT2	3500	8.05846
MT3	3500	8.40572
WT1	3500	8.62212
WT2	3500	7.89529
WT3	3500	7.59839
MT1	3750	8.14892
MT2	3750	8.07462
MT3	3750	8.42173
WT1	3750	8.64319
WT2	3750	7.91044
WT3	3750	7.61209
MT1	4000	8.16493
MT2	4000	8.09078
MT3	4000	8.43703
WT1	4000	8.66194
WT2	4000	7.92343
WT3	4000	7.62522
MT1	4250	8.17965
MT2	4250	8.10593
MT3	4250	8.45189
WT1	4250	8.68027
WT2	4250	7.93526
WT3	4250	7.6359
MT1	4500	8.1935
MT2	4500	8.1179
MT3	4500	8.4679
WT1	4500	8.69513
WT2	4500	7.94507
WT3	4500	7.64513
MT1	4750	8.20446
MT2	4750	8.13089
MT3	4750	8.478
WT1	4750	8.70926
WT2	4750	7.95661
WT3	4750	7.65249
MT1	5000	8.21601
MT2	5000	8.14142
MT3	5000	8.49098
WT1	5000	8.72109
WT2	5000	7.96714
WT3	5000	7.66057
MT1	5250	8.22437
MT2	5250	8.15065
MT3	5250	8.50051
WT1	5250	8.7335
WT2	5250	7.9745
WT3	5250	7.66749
MT1	5500	8.23491
MT2	5500	8.15916
MT3	5500	8.50945
WT1	5500	8.74317
WT2	5500	7.98128
WT3	5500	7.67485
MT1	5750	8.24371
MT2	5750	8.16941
MT3	5750	8.51609
WT1	5750	8.75168
WT2	5750	7.98618
WT3	5750	7.68293
MT1	6000	8.25164
MT2	6000	8.17965
MT3	6000	8.52445
WT1	6000	8.75947
WT2	6000	7.99297
WT3	6000	7.69
MT1	6250	8.25871
MT2	6250	8.18759
MT3	6250	8.53051
WT1	6250	8.76798
WT2	6250	8.00018
WT3	6250	7.69577
MT1	6500	8.26578
MT2	6500	8.19408
MT3	6500	8.53787
WT1	6500	8.7739
WT2	6500	8.00595
WT3	6500	7.70096
MT1	6750	8.27184
MT2	6750	8.20057
MT3	6750	8.54508
WT1	6750	8.78053
WT2	6750	8.01071
WT3	6750	7.70486
MT1	7000	8.27862
MT2	7000	8.20605
MT3	7000	8.55374
WT1	7000	8.78674
WT2	7000	8.01634
WT3	7000	7.71049
MT1	7250	8.28396
MT2	7250	8.21168
MT3	7250	8.55966
WT1	7250	8.79265
WT2	7250	8.02067
WT3	7250	7.71395
MT1	7500	8.28958
MT2	7500	8.21774
MT3	7500	8.56471
WT1	7500	8.79741
WT2	7500	8.02514
WT3	7500	7.71828
MT1	7750	8.29535
MT2	7750	8.22264
MT3	7750	8.56932
WT1	7750	8.80347
WT2	7750	8.02947
WT3	7750	7.72131
MT1	8000	8.30156
MT2	8000	8.22654
MT3	8000	8.57437
WT1	8000	8.80794
WT2	8000	8.03351
WT3	8000	7.72535
MT1	8250	8.30589
MT2	8250	8.23058
MT3	8250	8.57928
WT1	8250	8.81299
WT2	8250	8.03754
WT3	8250	7.72852
MT1	8500	8.31007
MT2	8500	8.23418
MT3	8500	8.58317
WT1	8500	8.8166
WT2	8500	8.04115
WT3	8500	7.7314
MT1	8750	8.31469
MT2	8750	8.23736
MT3	8750	8.58649
WT1	8750	8.82006
WT2	8750	8.04317
WT3	8750	7.73415
MT1	9000	8.31829
MT2	9000	8.24154
MT3	9000	8.5901
WT1	9000	8.82511
WT2	9000	8.04635
WT3	9000	7.73674
MT1	9250	8.32075
MT2	9250	8.2463
MT3	9250	8.59356
WT1	9250	8.83031
WT2	9250	8.04952
WT3	9250	7.73992
MT1	9500	8.32435
MT2	9500	8.24904
MT3	9500	8.59644
WT1	9500	8.83492
WT2	9500	8.05284
WT3	9500	7.74309
MT1	9750	8.32666
MT2	9750	8.2515
MT3	9750	8.59947
WT1	9750	8.83824
WT2	9750	8.05515
WT3	9750	7.74655
MT1	10000	8.32955
MT2	10000	8.25453
MT3	10000	8.60294
WT1	10000	8.84329
WT2	10000	8.05774
WT3	10000	7.74843
MT1	10250	8.332
MT2	10250	8.25712
MT3	10250	8.60611
WT1	10250	8.84632
WT2	10250	8.05976
WT3	10250	7.75103
MT1	10500	8.33387
MT2	10500	8.25986
MT3	10500	8.60856
WT1	10500	8.84921
WT2	10500	8.06193
WT3	10500	7.75333
MT1	10750	8.3369
MT2	10750	8.26188
MT3	10750	8.61058
WT1	10750	8.85238
WT2	10750	8.06467
WT3	10750	7.75434
MT1	11000	8.33979
MT2	11000	8.26477
MT3	11000	8.61332
WT1	11000	8.85541
WT2	11000	8.06669
WT3	11000	7.7555
MT1	11250	8.34253
MT2	11250	8.26708
MT3	11250	8.61592
WT1	11250	8.85772
WT2	11250	8.06842
WT3	11250	7.75781
MT1	11500	8.34383
MT2	11500	8.26939
MT3	11500	8.61823
WT1	11500	8.86089
WT2	11500	8.07087
WT3	11500	7.75968
MT1	11750	8.34614
MT2	11750	8.27155
MT3	11750	8.61996
WT1	11750	8.8632
WT2	11750	8.07203
WT3	11750	7.76141
MT1	12000	8.34859
MT2	12000	8.27458
MT3	12000	8.62227
WT1	12000	8.86565
WT2	12000	8.07361
WT3	12000	7.76286
MT1	12250	8.35075
MT2	12250	8.27631
MT3	12250	8.624
WT1	12250	8.8681
WT2	12250	8.0752
WT3	12250	7.76473
MT1	12500	8.3535
MT2	12500	8.27862
MT3	12500	8.62645
WT1	12500	8.8707
WT2	12500	8.0765
WT3	12500	7.76603
MT1	12750	8.3558
MT2	12750	8.28078
MT3	12750	8.62818
WT1	12750	8.87258
WT2	12750	8.07837
WT3	12750	7.76762
MT1	13000	8.35811
MT2	13000	8.28266
MT3	13000	8.62992
WT1	13000	8.87489
WT2	13000	8.08025
WT3	13000	7.76949
MT1	13250	8.36028
MT2	13250	8.28453
MT3	13250	8.63179
WT1	13250	8.87647
WT2	13250	8.08169
WT3	13250	7.77137
MT1	13500	8.36186
MT2	13500	8.28655
MT3	13500	8.63395
WT1	13500	8.87777
WT2	13500	8.08342
WT3	13500	7.77238
MT1	13750	8.36331
MT2	13750	8.28857
MT3	13750	8.63496
WT1	13750	8.8795
WT2	13750	8.08501
WT3	13750	7.77252
MT1	14000	8.3646
MT2	14000	8.29088
MT3	14000	8.63684
WT1	14000	8.88094
WT2	14000	8.0866
WT3	14000	7.77368
MT1	14250	8.3659
MT2	14250	8.29247
MT3	14250	8.63915
WT1	14250	8.88253
WT2	14250	8.08789
WT3	14250	7.77512
MT1	14500	8.36706
MT2	14500	8.29377
MT3	14500	8.64001
WT1	14500	8.8847
WT2	14500	8.08862
WT3	14500	7.77627
MT1	14750	8.36864
MT2	14750	8.2955
MT3	14750	8.64218
WT1	14750	8.88672
WT2	14750	8.09035
WT3	14750	7.77743
MT1	15000	8.36951
MT2	15000	8.29709
MT3	15000	8.64377
WT1	15000	8.88816
WT2	15000	8.09179
WT3	15000	7.77815
MT1	15250	8.37124
MT2	15250	8.29882
MT3	15250	8.64463
WT1	15250	8.8896
WT2	15250	8.09179
WT3	15250	7.77974
MT1	15500	8.37297
MT2	15500	8.30026
MT3	15500	8.64607
WT1	15500	8.8909
WT2	15500	8.0928
WT3	15500	7.78031
MT1	15750	8.37427
MT2	15750	8.30185
MT3	15750	8.6478
WT1	15750	8.89249
WT2	15750	8.09367
WT3	15750	7.78132
MT1	16000	8.37528
MT2	16000	8.30329
MT3	16000	8.64881
WT1	16000	8.89393
WT2	16000	8.0941
WT3	16000	7.78248
MT1	16250	8.37687
MT2	16250	8.30459
MT3	16250	8.65011
WT1	16250	8.89552
WT2	16250	8.09569
WT3	16250	7.7832
MT1	16500	8.37817
MT2	16500	8.30617
MT3	16500	8.65112
WT1	16500	8.8971
WT2	16500	8.0967
WT3	16500	7.78392
MT1	16750	8.37917
MT2	16750	8.30747
MT3	16750	8.65257
WT1	16750	8.89797
WT2	16750	8.09713
WT3	16750	7.78478
MT1	17000	8.38018
MT2	17000	8.30819
MT3	17000	8.65372
WT1	17000	8.89956
WT2	17000	8.09843
WT3	17000	7.78565
MT1	17250	8.38134
MT2	17250	8.30906
MT3	17250	8.65502
WT1	17250	8.90042
WT2	17250	8.099
WT3	17250	7.78652
MT1	17500	8.38249
MT2	17500	8.31036
MT3	17500	8.65632
WT1	17500	8.90172
WT2	17500	8.09972
WT3	17500	7.78724
MT1	17750	8.38307
MT2	17750	8.31094
MT3	17750	8.65776
WT1	17750	8.90186
WT2	17750	8.10045
WT3	17750	7.78796
MT1	18000	8.38379
MT2	18000	8.31209
MT3	18000	8.65949
WT1	18000	8.90316
WT2	18000	8.10131
WT3	18000	7.78868
MT1	18250	8.38495
MT2	18250	8.31281
MT3	18250	8.6605
WT1	18250	8.90388
WT2	18250	8.10247
WT3	18250	7.78969
MT1	18500	8.38567
MT2	18500	8.31382
MT3	18500	8.66137
WT1	18500	8.90533
WT2	18500	8.10319
WT3	18500	7.79027
MT1	18750	8.38668
MT2	18750	8.31483
MT3	18750	8.66281
WT1	18750	8.90619
WT2	18750	8.10391
WT3	18750	7.79113
MT1	19000	8.38725
MT2	19000	8.31555
MT3	19000	8.66367
WT1	19000	8.90749
WT2	19000	8.10463
WT3	19000	7.79171
MT1	19250	8.38812
MT2	19250	8.31642
MT3	19250	8.66483
WT1	19250	8.90879
WT2	19250	8.10521
WT3	19250	7.79272
MT1	19500	8.38899
MT2	19500	8.31728
MT3	19500	8.66627
WT1	19500	8.90951
WT2	19500	8.10564
WT3	19500	7.79301
MT1	19750	8.38985
MT2	19750	8.31829
MT3	19750	8.66699
WT1	19750	8.91081
WT2	19750	8.10651
WT3	19750	7.79431
MT1	20000	8.39115
MT2	20000	8.31916
MT3	20000	8.66757
WT1	20000	8.91182
WT2	20000	8.10723
WT3	20000	7.79488
MT1	20250	8.39216
MT2	20250	8.32002
MT3	20250	8.66844
WT1	20250	8.91254
WT2	20250	8.10809
WT3	20250	7.79575
MT1	20500	8.39274
MT2	20500	8.32075
MT3	20500	8.66945
WT1	20500	8.91341
WT2	20500	8.10867
WT3	20500	7.79633
MT1	20750	8.39317
MT2	20750	8.3219
MT3	20750	8.67046
WT1	20750	8.9147
WT2	20750	8.10925
WT3	20750	7.7969
MT1	21000	8.39375
MT2	21000	8.32305
MT3	21000	8.67132
WT1	21000	8.91499
WT2	21000	8.10997
WT3	21000	7.79748
MT1	21250	8.39418
MT2	21250	8.32363
MT3	21250	8.6719
WT1	21250	8.91542
WT2	21250	8.10968
WT3	21250	7.79806
MT1	21500	8.39519
MT2	21500	8.32464
MT3	21500	8.67291
WT1	21500	8.91615
WT2	21500	8.1104
WT3	21500	7.79849
MT1	21750	8.39591
MT2	21750	8.32565
MT3	21750	8.67363
WT1	21750	8.91629
WT2	21750	8.11127
WT3	21750	7.79936
MT1	22000	8.39634
MT2	22000	8.32608
MT3	22000	8.67421
WT1	22000	8.91701
WT2	22000	8.1117
WT3	22000	7.80065
MT1	22250	8.39721
MT2	22250	8.32695
MT3	22250	8.67536
WT1	22250	8.9173
WT2	22250	8.11242
WT3	22250	7.80123
MT1	22500	8.39764
MT2	22500	8.32782
MT3	22500	8.67594
WT1	22500	8.91773
WT2	22500	8.11314
WT3	22500	7.8021
MT1	22750	8.39836
MT2	22750	8.32868
MT3	22750	8.67651
WT1	22750	8.91845
WT2	22750	8.11401
WT3	22750	7.80311
MT1	23000	8.39923
MT2	23000	8.32926
MT3	23000	8.67738
WT1	23000	8.9186
WT2	23000	8.11444
WT3	23000	7.80368
MT1	23250	8.39995
MT2	23250	8.32983
MT3	23250	8.67752
WT1	23250	8.91918
WT2	23250	8.11487
WT3	23250	7.80441
MT1	23500	8.40038
MT2	23500	8.33027
MT3	23500	8.67796
WT1	23500	8.92019
WT2	23500	8.11559
WT3	23500	7.80469
MT1	23750	8.40082
MT2	23750	8.3307
MT3	23750	8.67897
WT1	23750	8.92062
WT2	23750	8.11617
WT3	23750	7.8057
MT1	24000	8.40139
MT2	24000	8.33142
MT3	24000	8.67983
WT1	24000	8.92091
WT2	24000	8.11675
WT3	24000	7.80599
MT1	24250	8.40211
MT2	24250	8.33214
MT3	24250	8.68041
WT1	24250	8.92148
WT2	24250	8.11733
WT3	24250	7.80657
MT1	24500	8.40255
MT2	24500	8.33286
MT3	24500	8.68128
WT1	24500	8.92163
WT2	24500	8.11761
WT3	24500	7.807
MT1	24750	8.40327
MT2	24750	8.33315
MT3	24750	8.68229
WT1	24750	8.92235
WT2	24750	8.11848
WT3	24750	7.80772
MT1	25000	8.40356
MT2	25000	8.33373
MT3	25000	8.68315
WT1	25000	8.92278
WT2	25000	8.11877
WT3	25000	7.80844
MT1	25250	8.40385
MT2	25250	8.3346
MT3	25250	8.68416
WT1	25250	8.92336
WT2	25250	8.1192
WT3	25250	7.80888
MT1	25500	8.40471
MT2	25500	8.33474
MT3	25500	8.68488
WT1	25500	8.92394
WT2	25500	8.11935
WT3	25500	7.80945
MT1	25750	8.40529
MT2	25750	8.33532
MT3	25750	8.6856
WT1	25750	8.92437
WT2	25750	8.11992
WT3	25750	7.80974
MT1	26000	8.40586
MT2	26000	8.33561
MT3	26000	8.68604
WT1	26000	8.92495
WT2	26000	8.12036
WT3	26000	7.81018
MT1	26250	8.40659
MT2	26250	8.33633
MT3	26250	8.6869
WT1	26250	8.92538
WT2	26250	8.12079
WT3	26250	7.81075
MT1	26500	8.40745
MT2	26500	8.33705
MT3	26500	8.68748
WT1	26500	8.92596
WT2	26500	8.12137
WT3	26500	7.81104
MT1	26750	8.40817
MT2	26750	8.33748
MT3	26750	8.6882
WT1	26750	8.92639
WT2	26750	8.12165
WT3	26750	7.81162
MT1	27000	8.40861
MT2	27000	8.33849
MT3	27000	8.68892
WT1	27000	8.92668
WT2	27000	8.12194
WT3	27000	7.81191
MT1	27250	8.40933
MT2	27250	8.33921
MT3	27250	8.68907
WT1	27250	8.9274
WT2	27250	8.12252
WT3	27250	7.8122
MT1	27500	8.4099
MT2	27500	8.33979
MT3	27500	8.68935
WT1	27500	8.92798
WT2	27500	8.1231
WT3	27500	7.81248
MT1	27750	8.41034
MT2	27750	8.34037
MT3	27750	8.69022
WT1	27750	8.92855
WT2	27750	8.12339
WT3	27750	7.81277
MT1	28000	8.41106
MT2	28000	8.34094
MT3	28000	8.69051
WT1	28000	8.92884
WT2	28000	8.12382
WT3	28000	7.81335
MT1	28250	8.41164
MT2	28250	8.34152
MT3	28250	8.69109
WT1	28250	8.92956
WT2	28250	8.12439
WT3	28250	7.81321
MT1	28500	8.41192
MT2	28500	8.3421
MT3	28500	8.69123
WT1	28500	8.93
WT2	28500	8.12483
WT3	28500	7.81335
MT1	28750	8.41236
MT2	28750	8.34224
MT3	28750	8.69195
WT1	28750	8.93057
WT2	28750	8.12512
WT3	28750	7.81349
MT1	29000	8.4125
MT2	29000	8.34282
MT3	29000	8.69238
WT1	29000	8.93129
WT2	29000	8.12555
WT3	29000	7.81422
MT1	29250	8.41308
MT2	29250	8.34311
MT3	29250	8.69311
WT1	29250	8.93187
WT2	29250	8.12598
WT3	29250	7.81465
MT1	29500	8.41366
MT2	29500	8.34368
MT3	29500	8.69354
WT1	29500	8.93245
WT2	29500	8.12613
WT3	29500	7.81508
MT1	29750	8.4138
MT2	29750	8.34426
MT3	29750	8.69397
WT1	29750	8.93288
WT2	29750	8.12627
WT3	29750	7.8158
MT1	30000	8.41409
MT2	30000	8.34513
MT3	30000	8.6944
WT1	30000	8.93346
WT2	30000	8.1267
WT3	30000	7.81638
MT1	30250	8.41438
MT2	30250	8.3457
MT3	30250	8.69484
WT1	30250	8.93404
WT2	30250	8.12714
WT3	30250	7.81638
MT1	30500	8.41495
MT2	30500	8.34643
MT3	30500	8.69556
WT1	30500	8.93418
WT2	30500	8.12757
WT3	30500	7.81667
MT1	30750	8.4151
MT2	30750	8.347
MT3	30750	8.69599
WT1	30750	8.93476
WT2	30750	8.12771
WT3	30750	7.81696
MT1	31000	8.41539
MT2	31000	8.34744
MT3	31000	8.69657
WT1	31000	8.93533
WT2	31000	8.12815
WT3	31000	7.81739
MT1	31250	8.41568
MT2	31250	8.34772
MT3	31250	8.697
WT1	31250	8.93591
WT2	31250	8.12887
WT3	31250	7.81797
MT1	31500	8.41625
MT2	31500	8.34787
MT3	31500	8.697
WT1	31500	8.93649
WT2	31500	8.12916
WT3	31500	7.81797
MT1	31750	8.41669
MT2	31750	8.3483
MT3	31750	8.69729
WT1	31750	8.93678
WT2	31750	8.12944
WT3	31750	7.81826
MT1	32000	8.41726
MT2	32000	8.34873
MT3	32000	8.69758
WT1	32000	8.93721
WT2	32000	8.12988
WT3	32000	7.81898
MT1	32250	8.41755
MT2	32250	8.34917
MT3	32250	8.69801
WT1	32250	8.93764
WT2	32250	8.13031
WT3	32250	7.81941
MT1	32500	8.41769
MT2	32500	8.35003
MT3	32500	8.69815
WT1	32500	8.9375
WT2	32500	8.13074
WT3	32500	7.8197
MT1	32750	8.41813
MT2	32750	8.35047
MT3	32750	8.69859
WT1	32750	8.93793
WT2	32750	8.13089
WT3	32750	7.81999
MT1	33000	8.41842
MT2	33000	8.35104
MT3	33000	8.69902
WT1	33000	8.93822
WT2	33000	8.13132
WT3	33000	7.82042
MT1	33250	8.41914
MT2	33250	8.35162
MT3	33250	8.6996
WT1	33250	8.93851
WT2	33250	8.13161
WT3	33250	7.82071
MT1	33500	8.42
MT2	33500	8.35191
MT3	33500	8.70003
WT1	33500	8.93894
WT2	33500	8.1319
WT3	33500	7.82085
MT1	33750	8.42015
MT2	33750	8.35277
MT3	33750	8.70017
WT1	33750	8.9388
WT2	33750	8.13204
WT3	33750	7.82143
MT1	34000	8.42029
MT2	34000	8.3535
MT3	34000	8.70046
WT1	34000	8.93909
WT2	34000	8.13233
WT3	34000	7.82172
MT1	34250	8.42072
MT2	34250	8.35436
MT3	34250	8.70061
WT1	34250	8.93966
WT2	34250	8.13291
WT3	34250	7.82201
MT1	34500	8.42101
MT2	34500	8.35523
MT3	34500	8.70075
WT1	34500	8.93981
WT2	34500	8.1332
WT3	34500	7.82215
MT1	34750	8.42116
MT2	34750	8.35595
MT3	34750	8.70147
WT1	34750	8.94009
WT2	34750	8.13348
WT3	34750	7.82244
MT1	35000	8.42159
MT2	35000	8.35681
MT3	35000	8.70162
WT1	35000	8.94038
WT2	35000	8.13377
WT3	35000	7.82273
MT1	35250	8.42202
MT2	35250	8.35797
MT3	35250	8.70176
WT1	35250	8.94067
WT2	35250	8.13392
WT3	35250	7.82287
MT1	35500	8.42231
MT3	35500	8.70219
WT1	35500	8.94096
WT2	35500	8.13392
WT3	35500	7.82316
MT1	35750	8.42246
MT3	35750	8.70263
WT1	35750	8.94125
WT2	35750	8.13435
WT3	35750	7.82374
MT1	36000	8.4226
MT3	36000	8.70277
WT1	36000	8.94154
WT2	36000	8.13449
WT3	36000	7.82403
MT1	36250	8.42318
MT3	36250	8.7032
WT1	36250	8.94168
WT2	36250	8.13478
WT3	36250	7.82417
MT1	36500	8.42375
MT3	36500	8.70349
WT1	36500	8.94183
WT2	36500	8.13478
WT3	36500	7.82431
MT1	36750	8.42404
MT3	36750	8.70393
WT1	36750	8.94211
WT2	36750	8.13507
WT3	36750	7.8246
MT1	37000	8.42476
MT3	37000	8.70421
WT1	37000	8.9424
WT2	37000	8.13536
WT3	37000	7.82489
MT1	37250	8.4252
MT3	37250	8.7045
WT1	37250	8.94255
WT2	37250	8.13579
WT3	37250	7.82504
MT1	37500	8.42549
MT3	37500	8.70479
WT1	37500	8.94284
WT2	37500	8.13594
WT3	37500	7.82532
MT1	37750	8.42563
MT3	37750	8.70508
WT1	37750	8.94341
WT2	37750	8.13637
WT3	37750	7.82547
MT1	38000	8.42606
MT3	38000	8.70551
WT1	38000	8.94385
WT2	38000	8.1368
WT3	38000	7.82561
MT1	38250	8.4265
MT3	38250	8.70551
WT1	38250	8.94428
WT2	38250	8.13695
WT3	38250	7.8259
MT1	38500	8.42693
MT3	38500	8.7058
WT1	38500	8.94457
WT2	38500	8.13723
WT3	38500	7.82619
MT1	38750	8.42707
MT3	38750	8.70609
WT1	38750	8.94486
WT2	38750	8.13709
WT3	38750	7.82648
MT1	39000	8.42751
MT3	39000	8.70652
WT1	39000	8.94486
WT2	39000	8.13738
WT3	39000	7.82662
MT1	39250	8.42794
MT3	39250	8.70681
WT1	39250	8.94514
WT2	39250	8.13767
WT3	39250	7.82706
MT1	39500	8.42837
MT3	39500	8.7071
WT1	39500	8.94543
WT2	39500	8.13796
WT3	39500	7.82691
MT1	39750	8.42866
MT3	39750	8.70724
WT1	39750	8.94572
WT2	39750	8.13824
WT3	39750	7.82706
MT1	40000	8.4288
MT3	40000	8.70753
WT1	40000	8.94615
WT2	40000	8.13853
WT3	40000	7.82749
MT1	40250	8.42924
MT3	40250	8.70768
WT1	40250	8.94644
WT2	40250	8.13868
WT3	40250	7.82778
MT1	40500	8.42938
MT3	40500	8.70811
WT1	40500	8.94659
WT2	40500	8.13897
WT3	40500	7.82792
MT1	40750	8.42967
MT3	40750	8.70854
WT1	40750	8.94659
WT2	40750	8.13925
WT3	40750	7.82792
MT1	41000	8.4301
MT3	41000	8.70898
WT1	41000	8.94688
WT2	41000	8.13925
WT3	41000	7.82807
MT1	41250	8.43039
MT3	41250	8.70926
WT1	41250	8.94688
WT2	41250	8.13925
WT3	41250	7.82821
MT1	41500	8.43097
MT3	41500	8.7097
WT1	41500	8.94716
WT2	41500	8.13954
WT3	41500	7.82835
MT1	41750	8.43126
MT3	41750	8.70999
WT1	41750	8.94745
WT2	41750	8.13954
WT3	41750	7.82864
MT1	42000	8.43169
MT3	42000	8.71042
WT1	42000	8.9476
WT2	42000	8.13969
WT3	42000	7.82879
MT1	42250	8.43227
MT3	42250	8.71071
WT1	42250	8.94789
WT2	42250	8.13983
WT3	42250	7.82908
MT1	42500	8.43255
MT3	42500	8.71085
WT1	42500	8.94832
WT2	42500	8.14012
WT3	42500	7.82936
MT1	42750	8.43299
MT3	42750	8.71114
WT1	42750	8.94846
WT2	42750	8.14026
WT3	42750	7.82965
MT1	43000	8.43328
MT3	43000	8.71114
WT1	43000	8.94875
WT2	43000	8.14041
WT3	43000	7.8298
MT1	43250	8.43356
MT3	43250	8.71157
WT1	43250	8.94904
WT2	43250	8.1407
WT3	43250	7.83023
MT1	43500	8.434
MT3	43500	8.71172
WT1	43500	8.94918
WT2	43500	8.14084
WT3	43500	7.83052
MT1	43750	8.43472
MT3	43750	8.71215
WT1	43750	8.94933
WT2	43750	8.1407
WT3	43750	7.83095
MT1	44000	8.43544
MT3	44000	8.71244
WT1	44000	8.94933
WT2	44000	8.14099
WT3	44000	7.83081
MT1	44250	8.43602
MT3	44250	8.71273
WT1	44250	8.94947
WT2	44250	8.14127
WT3	44250	7.83095
MT1	44500	8.43674
MT3	44500	8.71316
WT1	44500	8.94962
WT2	44500	8.14127
WT3	44500	7.83095
MT3	44750	8.7133
WT1	44750	8.94991
WT2	44750	8.14156
WT3	44750	7.83153
MT3	45000	8.71345
WT1	45000	8.95005
WT2	45000	8.14171
WT3	45000	7.83167
MT3	45250	8.71359
WT1	45250	8.95019
WT2	45250	8.14185
WT3	45250	7.83196
MT3	45500	8.71388
WT1	45500	8.95048
WT2	45500	8.142
WT3	45500	7.83239
MT3	45750	8.71417
WT1	45750	8.95048
WT2	45750	8.14243
WT3	45750	7.83283
MT3	46000	8.71417
WT1	46000	8.95063
WT2	46000	8.14257
WT3	46000	7.83297
MT3	46250	8.71431
WT1	46250	8.95077
WT2	46250	8.14257
WT3	46250	7.83311
MT3	46500	8.7146
WT1	46500	8.95092
WT2	46500	8.14286
WT3	46500	7.83326
MT3	46750	8.71475
WT1	46750	8.95092
WT2	46750	8.14301
WT3	46750	7.8334
MT3	47000	8.71503
WT1	47000	8.95106
WT2	47000	8.14315
WT3	47000	7.83369
MT3	47250	8.71532
WT1	47250	8.9512
WT2	47250	8.14344
WT3	47250	7.83355
MT3	47500	8.71547
WT1	47500	8.95135
WT2	47500	8.14358
WT3	47500	7.83384
MT3	47750	8.71561
WT1	47750	8.95135
WT2	47750	8.14387
WT3	47750	7.83398
MT3	48000	8.7159
WT1	48000	8.95149
WT2	48000	8.14402
WT3	48000	7.83441
MT3	48250	8.71619
WT1	48250	8.95178
WT2	48250	8.1443
WT3	48250	7.83441
MT3	48500	8.71662
WT1	48500	8.95193
WT2	48500	8.14445
WT3	48500	7.83456
MT3	48750	8.71691
WT1	48750	8.95221
WT2	48750	8.14488
WT3	48750	7.83485
MT3	49000	8.7172
WT1	49000	8.95265
WT2	49000	8.14517
WT3	49000	7.83499
MT3	49250	8.71749
WT1	49250	8.95279
WT2	49250	8.14546
WT3	49250	7.83513
MT3	49500	8.71778
WT1	49500	8.95308
WT2	49500	8.1456
WT3	49500	7.83528
MT3	49750	8.71778
WT1	49750	8.95337
WT2	49750	8.14575
WT3	49750	7.83528
MT3	50000	8.71792
WT1	50000	8.95366
WT2	50000	8.14618
WT3	50000	7.83557
MT3	50250	8.71806
WT1	50250	8.9538
WT2	50250	8.14647
WT3	50250	7.83571
MT3	50500	8.71821
WT1	50500	8.95423
WT2	50500	8.14676
WT3	50500	7.836
MT3	50750	8.71835
WT1	50750	8.95423
WT2	50750	8.14676
WT3	50750	7.83614
MT3	51000	8.7185
WT1	51000	8.95438
WT2	51000	8.1469
WT3	51000	7.836
MT3	51250	8.71864
WT1	51250	8.95452
WT2	51250	8.14733
WT3	51250	7.83629
MT3	51500	8.71879
WT1	51500	8.95481
WT2	51500	8.14733
WT3	51500	7.83672
MT3	51750	8.71893
WT1	51750	8.95495
WT2	51750	8.14733
WT3	51750	7.83687
MT3	52000	8.71907
WT1	52000	8.9551
WT2	52000	8.14762
WT3	52000	7.83672
MT3	52250	8.71907
WT1	52250	8.95524
WT2	52250	8.14777
WT3	52250	7.83701
MT3	52500	8.71907
WT1	52500	8.95553
WT2	52500	8.14762
WT3	52500	7.83715
MT3	52750	8.71936
WT1	52750	8.95568
WT2	52750	8.14777
WT3	52750	7.8373
MT3	53000	8.71951
WT1	53000	8.95582
WT2	53000	8.1482
WT3	53000	7.83759
MT3	53250	8.7198
WT1	53250	8.95611
WT2	53250	8.1482
WT3	53250	7.83744
MT3	53500	8.71994
WT1	53500	8.95625
WT2	53500	8.1482
WT3	53500	7.83759
MT3	53750	8.72008
WT1	53750	8.95654
WT2	53750	8.14834
WT3	53750	7.83773
MT3	54000	8.72037
WT1	54000	8.95669
WT2	54000	8.14834
WT3	54000	7.83788
MT3	54250	8.72052
WT1	54250	8.95683
WT2	54250	8.14849
WT3	54250	7.83788
MT3	54500	8.72066
WT1	54500	8.95697
WT2	54500	8.14863
WT3	54500	7.83802
MT3	54750	8.72095
WT1	54750	8.95712
WT2	54750	8.14892
WT3	54750	7.83816
MT3	55000	8.72109
WT1	55000	8.95755
WT2	55000	8.14892
WT3	55000	7.83831
MT3	55250	8.72124
WT1	55250	8.9577
WT2	55250	8.14921
WT3	55250	7.83845
MT3	55500	8.72138
WT1	55500	8.95798
WT2	55500	8.14935
WT3	55500	7.8386
MT3	55750	8.72167
WT1	55750	8.95827
WT2	55750	8.1495
WT3	55750	7.83874
MT3	56000	8.72182
WT1	56000	8.95827
WT2	56000	8.14964
WT3	56000	7.83874
MT3	56250	8.72182
WT1	56250	8.95856
WT2	56250	8.14979
WT3	56250	7.83889
MT3	56500	8.72196
WT1	56500	8.95871
WT2	56500	8.14979
WT3	56500	7.83903
MT3	56750	8.7221
WT1	56750	8.95885
WT2	56750	8.14993
WT3	56750	7.83932
MT3	57000	8.72239
WT1	57000	8.95914
WT2	57000	8.14979
WT3	57000	7.83946
MT3	57250	8.72254
WT1	57250	8.95928
WT2	57250	8.15022
WT3	57250	7.83932
MT3	57500	8.72268
WT1	57500	8.95943
WT2	57500	8.15036
WT3	57500	7.83946
MT3	57750	8.72283
WT1	57750	8.95957
WT2	57750	8.15051
WT3	57750	7.83961
MT3	58000	8.72297
WT1	58000	8.95986
WT2	58000	8.15036
WT3	58000	7.8399
MT3	58250	8.72326
WT1	58250	8.96
WT2	58250	8.15065
WT3	58250	7.84004
MT3	58500	8.7234
WT1	58500	8.96015
WT2	58500	8.15065
WT3	58500	7.84004
MT3	58750	8.7234
WT1	58750	8.96044
WT2	58750	8.1508
WT3	58750	7.84018
MT3	59000	8.72355
WT1	59000	8.96044
WT2	59000	8.1508
WT3	59000	7.84018
MT3	59250	8.72369
WT1	59250	8.96044
WT2	59250	8.15094
WT3	59250	7.84018
MT3	59500	8.72383
WT1	59500	8.96044
WT2	59500	8.15108
WT3	59500	7.84033
MT3	59750	8.72398
WT1	59750	8.96058
WT2	59750	8.15123
WT3	59750	7.84047
MT3	60000	8.72412
WT1	60000	8.96073
WT2	60000	8.15123
WT3	60000	7.84062
MT3	60250	8.72427
WT1	60250	8.96087
WT2	60250	8.15152
WT3	60250	7.84076
MT3	60500	8.72441
WT1	60500	8.9613
WT2	60500	8.15166
WT3	60500	7.84091
MT3	60750	8.72456
WT1	60750	8.9613
WT2	60750	8.15166
WT3	60750	7.84119
MT3	61000	8.7247
WT1	61000	8.96116
WT2	61000	8.15181
WT3	61000	7.84134
MT3	61250	8.72484
WT1	61250	8.96145
WT2	61250	8.15195
WT3	61250	7.84148
MT3	61500	8.72513
WT1	61500	8.96145
WT2	61500	8.15209
WT3	61500	7.84163
MT3	61750	8.72513
WT1	61750	8.96174
WT2	61750	8.15224
WT3	61750	7.84177
MT3	62000	8.72528
WT1	62000	8.96188
WT2	62000	8.15238
WT3	62000	7.84177
MT3	62250	8.72542
WT1	62250	8.96188
WT2	62250	8.15253
WT3	62250	7.84192
MT3	62500	8.72557
WT1	62500	8.96202
WT2	62500	8.15253
WT3	62500	7.84206
MT3	62750	8.72585
WT1	62750	8.96217
WT2	62750	8.15253
WT3	62750	7.84206
MT3	63000	8.726
WT1	63000	8.96217
WT2	63000	8.15253
WT3	63000	7.8422
MT3	63250	8.726
WT1	63250	8.96217
WT2	63250	8.15253
WT3	63250	7.84235
MT3	63500	8.72614
WT1	63500	8.96217
WT2	63500	8.15267
WT3	63500	7.84249
MT3	63750	8.72643
WT1	63750	8.96231
WT2	63750	8.15267
WT3	63750	7.84264
MT3	64000	8.72658
WT1	64000	8.96246
WT2	64000	8.15267
WT3	64000	7.84278
MT3	64250	8.72658
WT1	64250	8.96246
WT2	64250	8.15282
WT3	64250	7.84278
MT3	64500	8.72672
WT1	64500	8.96275
WT2	64500	8.15296
WT3	64500	7.84307
MT3	64750	8.72672
WT1	64750	8.9626
WT2	64750	8.15325
WT3	64750	7.84321
MT3	65000	8.72686
WT1	65000	8.96275
WT2	65000	8.15325
WT3	65000	7.84321
MT3	65250	8.72701
WT1	65250	8.96275
WT2	65250	8.15339
WT3	65250	7.84336
MT3	65500	8.72701
WT1	65500	8.96303
WT2	65500	8.15354
WT3	65500	7.8435
MT3	65750	8.7273
WT1	65750	8.96318
WT2	65750	8.15368
WT3	65750	7.8435
MT3	66000	8.72744
WT1	66000	8.96332
WT2	66000	8.15383
WT3	66000	7.84365
MT3	66250	8.72759
WT1	66250	8.96332
WT2	66250	8.15383
WT3	66250	7.84379
MT3	66500	8.72773
WT1	66500	8.96347
WT2	66500	8.15383
WT3	66500	7.84393
MT3	66750	8.72787
WT1	66750	8.96361
WT2	66750	8.15383
WT3	66750	7.84408
MT3	67000	8.72802
WT1	67000	8.96361
WT2	67000	8.15397
WT3	67000	7.84422
MT3	67250	8.72816
WT1	67250	8.96376
WT2	67250	8.15411
WT3	67250	7.84422
MT3	67500	8.72831
WT1	67500	8.96404
WT2	67500	8.15411
WT3	67500	7.84437
MT3	67750	8.72845
WT1	67750	8.96419
WT2	67750	8.1544
WT3	67750	7.84451
MT3	68000	8.7286
WT1	68000	8.96419
WT2	68000	8.15455
WT3	68000	7.84466
MT3	68250	8.72874
WT1	68250	8.96433
WT2	68250	8.15484
WT3	68250	7.84466
MT3	68500	8.72888
WT1	68500	8.96419
WT2	68500	8.15498
WT3	68500	7.8448
MT3	68750	8.72903
WT1	68750	8.96433
WT2	68750	8.15498
WT3	68750	7.84494
MT3	69000	8.72917
WT1	69000	8.96448
WT2	69000	8.15512
WT3	69000	7.84509
MT3	69250	8.72932
WT1	69250	8.96462
WT2	69250	8.15512
WT3	69250	7.84509
MT3	69500	8.72946
WT1	69500	8.96477
WT2	69500	8.15527
WT3	69500	7.84523
MT3	69750	8.72961
WT1	69750	8.96491
WT2	69750	8.15541
WT3	69750	7.84538
MT3	70000	8.72961
WT1	70000	8.96505
WT2	70000	8.15541
WT3	70000	7.84552
MT3	70250	8.72975
WT1	70250	8.96534
WT2	70250	8.15556
WT3	70250	7.84567
MT3	70500	8.72975
WT1	70500	8.96534
WT2	70500	8.15556
WT3	70500	7.84567
MT3	70750	8.72989
WT1	70750	8.96549
WT2	70750	8.15556
WT3	70750	7.84595
MT3	71000	8.73004
WT1	71000	8.96577
WT2	71000	8.15556
WT3	71000	7.84595
MT3	71250	8.73018
WT1	71250	8.96592
WT2	71250	8.1557
WT3	71250	7.8461
MT3	71500	8.73033
WT1	71500	8.96621
WT2	71500	8.1557
WT3	71500	7.8461
MT3	71750	8.73033
WT1	71750	8.96635
WT2	71750	8.15585
WT3	71750	7.84639
MT3	72000	8.73047
WT1	72000	8.96635
WT2	72000	8.15585
WT3	72000	7.84639
MT3	72250	8.73047
WT1	72250	8.96664
WT2	72250	8.15599
WT3	72250	7.84668
MT3	72500	8.73062
WT1	72500	8.96678
WT2	72500	8.15613
WT3	72500	7.84668
MT3	72750	8.73076
WT1	72750	8.96693
WT2	72750	8.15613
WT3	72750	7.84682
MT3	73000	8.7309
WT1	73000	8.96707
WT2	73000	8.15628
WT3	73000	7.84696
MT3	73250	8.7309
WT1	73250	8.96736
WT2	73250	8.15628
WT3	73250	7.84696
MT3	73500	8.73105
WT1	73500	8.96751
WT2	73500	8.15628
WT3	73500	7.84711
MT3	73750	8.73119
WT1	73750	8.96751
WT2	73750	8.15628
WT3	73750	7.84725
MT3	74000	8.73134
WT1	74000	8.96765
WT2	74000	8.15657
WT3	74000	7.84754
MT3	74250	8.73148
WT1	74250	8.96779
WT2	74250	8.15671
WT3	74250	7.84769
MT3	74500	8.73163
WT1	74500	8.96794
WT2	74500	8.15686
WT3	74500	7.84769
MT3	74750	8.73163
WT1	74750	8.96794
WT2	74750	8.157
WT3	74750	7.84783
MT3	75000	8.73177
WT1	75000	8.96808
WT2	75000	8.15714
WT3	75000	7.84797
MT3	75250	8.73191
WT1	75250	8.96823
WT2	75250	8.15714
WT3	75250	7.84812
MT3	75500	8.73177
WT1	75500	8.96837
WT2	75500	8.15729
WT3	75500	7.84841
MT3	75750	8.73191
WT1	75750	8.96852
WT2	75750	8.15743
WT3	75750	7.84855
MT3	76000	8.73206
WT1	76000	8.96866
WT2	76000	8.15758
WT3	76000	7.8487
MT3	76250	8.73206
WT1	76250	8.96866
WT2	76250	8.15772
WT3	76250	7.84884
MT3	76500	8.73235
WT1	76500	8.9688
WT2	76500	8.15772
WT3	76500	7.84898
MT3	76750	8.73235
WT1	76750	8.96909
WT2	76750	8.15772
WT3	76750	7.84913
MT3	77000	8.73235
WT1	77000	8.96909
WT2	77000	8.15787
WT3	77000	7.84913
MT3	77250	8.73249
WT1	77250	8.96938
WT2	77250	8.15787
WT3	77250	7.84942
MT3	77500	8.73249
WT1	77500	8.96953
WT2	77500	8.15801
WT3	77500	7.84942
MT3	77750	8.73278
WT1	77750	8.96967
WT2	77750	8.15801
WT3	77750	7.84956
MT3	78000	8.73278
WT1	78000	8.96981
WT2	78000	8.15801
WT3	78000	7.84956
MT3	78250	8.73292
WT1	78250	8.96996
WT2	78250	8.15815
WT3	78250	7.84985
MT3	78500	8.73307
WT1	78500	8.97025
WT2	78500	8.15815
WT3	78500	7.84999
MT3	78750	8.73307
WT1	78750	8.97054
WT2	78750	8.1583
WT3	78750	7.85014
MT3	79000	8.73321
WT1	79000	8.97082
WT2	79000	8.1583
WT3	79000	7.85043
MT3	79250	8.73336
WT1	79250	8.97097
WT2	79250	8.1583
WT3	79250	7.85057
MT3	79500	8.73336
WT1	79500	8.97111
WT2	79500	8.1583
WT3	79500	7.85057
MT3	79750	8.7335
WT1	79750	8.9714
WT2	79750	8.15859
WT3	79750	7.85072
MT3	80000	8.73365
WT1	80000	8.97155
WT2	80000	8.15859
WT3	80000	7.85086
MT3	80250	8.73365
WT1	80250	8.97183
WT2	80250	8.15873
WT3	80250	7.851
MT3	80500	8.73365
WT1	80500	8.97212
WT2	80500	8.15873
WT3	80500	7.85115
MT3	80750	8.73379
WT1	80750	8.97241
WT2	80750	8.15888
WT3	80750	7.85129
MT3	81000	8.73393
WT1	81000	8.9727
WT2	81000	8.15902
WT3	81000	7.85144
MT3	81250	8.73393
WT1	81250	8.97328
WT2	81250	8.15902
WT3	81250	7.85158
MT3	81500	8.73408
WT2	81500	8.15916
WT3	81500	7.85187
MT3	81750	8.73422
WT2	81750	8.15931
WT3	81750	7.85187
MT3	82000	8.73422
WT2	82000	8.15931
WT3	82000	7.85201
MT3	82250	8.73422
WT2	82250	8.15945
WT3	82250	7.85216
MT3	82500	8.73437
WT2	82500	8.1596
WT3	82500	7.8523
MT3	82750	8.73437
WT2	82750	8.15974
WT3	82750	7.85259
MT3	83000	8.73451
WT2	83000	8.15989
WT3	83000	7.85274
MT3	83250	8.7348
WT2	83250	8.16003
WT3	83250	7.85288
MT3	83500	8.7348
WT2	83500	8.16017
WT3	83500	7.85302
MT3	83750	8.73494
WT2	83750	8.16032
WT3	83750	7.85331
MT3	84000	8.73523
WT2	84000	8.16032
WT3	84000	7.85346
MT3	84250	8.73523
WT2	84250	8.16046
WT3	84250	7.85375
MT3	84500	8.73538
WT2	84500	8.16061
WT3	84500	7.85389
MT3	84750	8.73552
WT2	84750	8.16075
WT3	84750	7.85418
MT3	85000	8.73567
WT2	85000	8.16075
WT3	85000	7.85432
MT3	85250	8.73567
WT2	85250	8.16075
WT3	85250	7.8549
MT3	85500	8.73567
WT2	85500	8.16104
WT3	85500	7.85519
MT3	85750	8.73567
WT2	85750	8.16104
WT3	85750	7.85577
MT3	86000	8.73567
WT2	86000	8.16118
MT3	86250	8.73581
WT2	86250	8.16133
MT3	86500	8.73595
WT2	86500	8.16147
MT3	86750	8.7361
WT2	86750	8.16147
MT3	87000	8.7361
WT2	87000	8.16162
MT3	87250	8.73624
WT2	87250	8.16162
MT3	87500	8.73624
WT2	87500	8.16176
MT3	87750	8.73639
WT2	87750	8.16191
MT3	88000	8.73653
WT2	88000	8.16219
MT3	88250	8.73653
WT2	88250	8.16219
MT3	88500	8.73667
WT2	88500	8.16234
MT3	88750	8.73682
WT2	88750	8.16248
MT3	89000	8.73682
WT2	89000	8.16263
MT3	89250	8.73696
WT2	89250	8.16263
MT3	89500	8.73711
WT2	89500	8.16277
MT3	89750	8.73725
WT2	89750	8.16291
MT3	90000	8.7374
WT2	90000	8.16291
MT3	90250	8.7374
WT2	90250	8.16291
MT3	90500	8.7374
WT2	90500	8.16291
MT3	90750	8.7374
WT2	90750	8.1632
MT3	91000	8.73754
WT2	91000	8.1632
MT3	91250	8.73768
WT2	91250	8.16335
MT3	91500	8.73783
WT2	91500	8.16349
MT3	91750	8.73783
WT2	91750	8.16378
MT3	92000	8.73797
WT2	92000	8.16392
MT3	92250	8.73797
WT2	92250	8.16407
MT3	92500	8.73797
WT2	92500	8.16407
MT3	92750	8.73812
WT2	92750	8.16421
MT3	93000	8.73812
WT2	93000	8.16436
MT3	93250	8.73826
WT2	93250	8.16436
MT3	93500	8.73841
WT2	93500	8.1645
MT3	93750	8.73841
WT2	93750	8.1645
MT3	94000	8.73855
WT2	94000	8.16465
MT3	94250	8.73869
WT2	94250	8.16479
MT3	94500	8.73898
WT2	94500	8.16493
MT3	94750	8.73913
WT2	94750	8.16493
MT3	95000	8.73913
WT2	95000	8.16508
MT3	95250	8.73913
WT2	95250	8.16522
MT3	95500	8.73942
WT2	95500	8.16537
MT3	95750	8.73956
WT2	95750	8.16551
MT3	96000	8.73956
WT2	96000	8.16566
MT3	96250	8.7397
WT2	96250	8.16609
MT3	96500	8.73985
WT2	96500	8.16652
MT3	96750	8.73999
WT2	96750	8.16695
MT3	97000	8.73999
MT3	97250	8.74014
MT3	97500	8.74028
MT3	97750	8.74028
MT3	98000	8.74043
MT3	98250	8.74043
MT3	98500	8.74057
MT3	98750	8.74071
MT3	99000	8.74086
MT3	99250	8.741
MT3	99500	8.74115
MT3	99750	8.74129
MT3	100000	8.74144
MT3	100250	8.74172
MT3	100500	8.74187
MT3	100750	8.74201
MT3	101000	8.74216
MT3	101250	8.74245
MT3	101500	8.74273
MT3	101750	8.74302
MT3	102000	8.74346
