# Supplementary material for: Gut fungal community composition analysis of myostatin mutant cattle prepared by CRISPR/Cas9
Source: Front Vet Sci. 2023 Jan 17;9:1084945. doi: 10.3389/fvets.2022.1084945 (PMC9886680; doi:10.3389/fvets.2022.1084945)
Supplement: Supplementary file 1 [file Data_Sheet_1.ZIP › Supplemental material/Fig1C.xls]

#OTU_id	MT	WT	taxonomy
ASV1	6744	6611	k__Fungi; p__Ascomycota; c__Saccharomycetes; o__Saccharomycetales; f__Debaryomycetaceae; g__Debaryomyces; s__unclassified_Debaryomyces
ASV10	1040	0	k__Fungi; p__Ascomycota; c__Sordariomycetes; o__unclassified_Sordariomycetes; f__unclassified_Sordariomycetes; g__unclassified_Sordariomycetes; s__unclassified_Sordariomycetes
ASV100	691	98	k__Fungi; p__Basidiomycota; c__Tremellomycetes; o__Filobasidiales; f__Filobasidiaceae; g__Naganishia; s__Naganishia_albida
ASV1000	0	178	k__Fungi; p__Ascomycota; c__Sordariomycetes; o__Glomerellales; f__Plectosphaerellaceae; g__Gibellulopsis; s__Gibellulopsis_serrae
ASV1001	48	0	k__Fungi; p__Ascomycota; c__Eurotiomycetes; o__Chaetothyriales; f__Herpotrichiellaceae; g__Exophiala; s__Exophiala_pisciphila
ASV1002	13	56	k__Fungi; p__Ascomycota; c__Sordariomycetes; o__Chaetosphaeriales; f__Chaetosphaeriaceae; g__Chaetosphaeria; s__Chaetosphaeria_vermicularioides
ASV10022	2	0	k__Fungi; p__unclassified_Fungi; c__unclassified_Fungi; o__unclassified_Fungi; f__unclassified_Fungi; g__unclassified_Fungi; s__unclassified_Fungi
ASV10065	4	0	k__Fungi; p__Chytridiomycota; c__Chytridiomycetes; o__Spizellomycetales; f__Spizellomycetaceae; g__Spizellomyces; s__Spizellomyces_plurigibbosus
ASV10066	4	0	k__Fungi; p__unclassified_Fungi; c__unclassified_Fungi; o__unclassified_Fungi; f__unclassified_Fungi; g__unclassified_Fungi; s__unclassified_Fungi
ASV10067	4	0	k__Fungi; p__unclassified_Fungi; c__unclassified_Fungi; o__unclassified_Fungi; f__unclassified_Fungi; g__unclassified_Fungi; s__unclassified_Fungi
ASV10068	4	0	k__Fungi; p__Ascomycota; c__Sordariomycetes; o__Sordariales; f__Lasiosphaeriaceae; g__Schizothecium; s__unclassified_Schizothecium
ASV10069	4	0	k__Fungi; p__Basidiomycota; c__Agaricomycetes; o__unclassified_Agaricomycetes; f__unclassified_Agaricomycetes; g__unclassified_Agaricomycetes; s__unclassified_Agaricomycetes
ASV10070	4	0	k__Fungi; p__Ascomycota; c__Dothideomycetes; o__Dothideales; f__unclassified_Dothideales; g__unclassified_Dothideales; s__unclassified_Dothideales
ASV10071	4	0	k__Fungi; p__Ascomycota; c__Pezizomycetes; o__Pezizales; f__Tuberaceae; g__Tuber; s__unidentified
ASV10072	4	0	k__Fungi; p__Ascomycota; c__Leotiomycetes; o__Helotiales; f__Hyaloscyphaceae; g__Lachnum; s__Lachnum_pygmaeum
ASV10073	4	0	k__Fungi; p__Ascomycota; c__Dothideomycetes; o__Pleosporales; f__Pleosporaceae; g__Comoclathris; s__Comoclathris_arrhenatheri
ASV10074	4	0	k__Fungi; p__Basidiomycota; c__unclassified_Basidiomycota; o__unclassified_Basidiomycota; f__unclassified_Basidiomycota; g__unclassified_Basidiomycota; s__unclassified_Basidiomycota
ASV10075	4	0	k__Fungi; p__Basidiomycota; c__unclassified_Basidiomycota; o__unclassified_Basidiomycota; f__unclassified_Basidiomycota; g__unclassified_Basidiomycota; s__unclassified_Basidiomycota
ASV10076	4	0	k__Fungi; p__Basidiomycota; c__Microbotryomycetes; o__Kriegeriales; f__Camptobasidiaceae; g__Glaciozyma; s__Glaciozyma_antarctica
ASV10077	4	0	k__Fungi; p__Basidiomycota; c__Agaricomycetes; o__Agaricales; f__Tricholomataceae; g__Lepista; s__Lepista_sordida
ASV10078	4	0	k__Fungi; p__Basidiomycota; c__unclassified_Basidiomycota; o__unclassified_Basidiomycota; f__unclassified_Basidiomycota; g__unclassified_Basidiomycota; s__unclassified_Basidiomycota
ASV10079	4	0	k__Fungi; p__unclassified_Fungi; c__unclassified_Fungi; o__unclassified_Fungi; f__unclassified_Fungi; g__unclassified_Fungi; s__unclassified_Fungi
ASV1008	177	0	k__Fungi; p__Ascomycota; c__unclassified_Ascomycota; o__unclassified_Ascomycota; f__unclassified_Ascomycota; g__unclassified_Ascomycota; s__unclassified_Ascomycota
ASV10080	4	0	k__Fungi; p__Basidiomycota; c__unclassified_Basidiomycota; o__unclassified_Basidiomycota; f__unclassified_Basidiomycota; g__unclassified_Basidiomycota; s__unclassified_Basidiomycota
ASV10081	4	0	k__Fungi; p__unclassified_Fungi; c__unclassified_Fungi; o__unclassified_Fungi; f__unclassified_Fungi; g__unclassified_Fungi; s__unclassified_Fungi
ASV10082	4	0	k__Fungi; p__unclassified_Fungi; c__unclassified_Fungi; o__unclassified_Fungi; f__unclassified_Fungi; g__unclassified_Fungi; s__unclassified_Fungi
ASV10083	4	0	k__Fungi; p__unclassified_Fungi; c__unclassified_Fungi; o__unclassified_Fungi; f__unclassified_Fungi; g__unclassified_Fungi; s__unclassified_Fungi
ASV10084	4	0	k__Fungi; p__Basidiomycota; c__Pucciniomycetes; o__Platygloeales; f__Platygloeaceae; g__unidentified; s__unidentified
ASV10085	4	0	k__Fungi; p__unclassified_Fungi; c__unclassified_Fungi; o__unclassified_Fungi; f__unclassified_Fungi; g__unclassified_Fungi; s__unclassified_Fungi
ASV10086	4	0	k__Fungi; p__Glomeromycota; c__Paraglomeromycetes; o__unidentified; f__unidentified; g__unidentified; s__unidentified
ASV10087	4	0	k__Fungi; p__unclassified_Fungi; c__unclassified_Fungi; o__unclassified_Fungi; f__unclassified_Fungi; g__unclassified_Fungi; s__unclassified_Fungi
ASV10088	4	0	k__Fungi; p__Ascomycota; c__Leotiomycetes; o__unidentified; f__unidentified; g__Leohumicola; s__Leohumicola_minima
ASV10089	4	0	k__Fungi; p__Ascomycota; c__unclassified_Ascomycota; o__unclassified_Ascomycota; f__unclassified_Ascomycota; g__unclassified_Ascomycota; s__unclassified_Ascomycota
ASV10090	4	0	k__Fungi; p__Ascomycota; c__Saccharomycetes; o__Saccharomycetales; f__Debaryomycetaceae; g__Teunomyces; s__[Candida]_sake
ASV10091	4	0	k__Fungi; p__Ascomycota; c__Saccharomycetes; o__Saccharomycetales; f__Trichomonascaceae; g__Wickerhamiella; s__Wickerhamiella_pararugosa
ASV10092	4	0	k__Fungi; p__Ascomycota; c__Sordariomycetes; o__Sordariales; f__unclassified_Sordariales; g__unclassified_Sordariales; s__unclassified_Sordariales
ASV10093	4	0	k__Fungi; p__Ascomycota; c__unclassified_Ascomycota; o__unclassified_Ascomycota; f__unclassified_Ascomycota; g__unclassified_Ascomycota; s__unclassified_Ascomycota
ASV10094	4	0	k__Fungi; p__Ascomycota; c__unclassified_Ascomycota; o__unclassified_Ascomycota; f__unclassified_Ascomycota; g__unclassified_Ascomycota; s__unclassified_Ascomycota
ASV10095	4	0	k__Fungi; p__Basidiomycota; c__Agaricomycetes; o__unclassified_Agaricomycetes; f__unclassified_Agaricomycetes; g__unclassified_Agaricomycetes; s__unclassified_Agaricomycetes
ASV10096	4	0	k__Fungi; p__Ascomycota; c__Sordariomycetes; o__unclassified_Sordariomycetes; f__unclassified_Sordariomycetes; g__unclassified_Sordariomycetes; s__unclassified_Sordariomycetes
ASV10097	4	0	k__Fungi; p__Ascomycota; c__Sordariomycetes; o__Sordariales; f__Sordariales_fam_Incertae_sedis; g__Conlarium; s__unclassified_Conlarium
ASV10098	4	0	k__Fungi; p__Ascomycota; c__unclassified_Ascomycota; o__unclassified_Ascomycota; f__unclassified_Ascomycota; g__unclassified_Ascomycota; s__unclassified_Ascomycota
ASV10099	4	0	k__Fungi; p__Ascomycota; c__Pezizomycetes; o__Pezizales; f__Pyronemataceae; g__Wilcoxina; s__unidentified
ASV101	101	49	k__Fungi; p__Ascomycota; c__Sordariomycetes; o__Sordariales; f__Chaetomiaceae; g__unclassified_Chaetomiaceae; s__unclassified_Chaetomiaceae
ASV10100	4	0	k__Fungi; p__Basidiomycota; c__unclassified_Basidiomycota; o__unclassified_Basidiomycota; f__unclassified_Basidiomycota; g__unclassified_Basidiomycota; s__unclassified_Basidiomycota
ASV10101	4	0	k__Fungi; p__unclassified_Fungi; c__unclassified_Fungi; o__unclassified_Fungi; f__unclassified_Fungi; g__unclassified_Fungi; s__unclassified_Fungi
ASV10102	4	0	k__Fungi; p__unclassified_Fungi; c__unclassified_Fungi; o__unclassified_Fungi; f__unclassified_Fungi; g__unclassified_Fungi; s__unclassified_Fungi
ASV10103	4	0	k__Fungi; p__unclassified_Fungi; c__unclassified_Fungi; o__unclassified_Fungi; f__unclassified_Fungi; g__unclassified_Fungi; s__unclassified_Fungi
ASV10104	4	0	k__Fungi; p__unclassified_Fungi; c__unclassified_Fungi; o__unclassified_Fungi; f__unclassified_Fungi; g__unclassified_Fungi; s__unclassified_Fungi
ASV10105	4	0	k__Fungi; p__Chytridiomycota; c__unidentified; o__unidentified; f__unidentified; g__unidentified; s__unidentified
ASV10106	4	0	k__Fungi; p__Ascomycota; c__Eurotiomycetes; o__Chaetothyriales; f__unclassified_Chaetothyriales; g__unclassified_Chaetothyriales; s__unclassified_Chaetothyriales
ASV10107	4	0	k__Fungi; p__Basidiomycota; c__Agaricomycetes; o__unclassified_Agaricomycetes; f__unclassified_Agaricomycetes; g__unclassified_Agaricomycetes; s__unclassified_Agaricomycetes
ASV10108	4	0	k__Fungi; p__Basidiomycota; c__Agaricomycetes; o__unclassified_Agaricomycetes; f__unclassified_Agaricomycetes; g__unclassified_Agaricomycetes; s__unclassified_Agaricomycetes
ASV10109	4	0	k__Fungi; p__Chytridiomycota; c__unidentified; o__unidentified; f__unidentified; g__unidentified; s__unidentified
ASV10110	4	0	k__Fungi; p__unclassified_Fungi; c__unclassified_Fungi; o__unclassified_Fungi; f__unclassified_Fungi; g__unclassified_Fungi; s__unclassified_Fungi
ASV10111	4	0	k__Fungi; p__Ascomycota; c__unclassified_Ascomycota; o__unclassified_Ascomycota; f__unclassified_Ascomycota; g__unclassified_Ascomycota; s__unclassified_Ascomycota
ASV10112	4	0	k__Fungi; p__Basidiomycota; c__Agaricomycetes; o__Thelephorales; f__Thelephoraceae; g__unidentified; s__unidentified
ASV10113	4	0	k__Fungi; p__Ascomycota; c__Eurotiomycetes; o__Eurotiales; f__Aspergillaceae; g__Penicillium; s__unclassified_Penicillium
ASV10114	4	0	k__Fungi; p__Basidiomycota; c__unclassified_Basidiomycota; o__unclassified_Basidiomycota; f__unclassified_Basidiomycota; g__unclassified_Basidiomycota; s__unclassified_Basidiomycota
ASV10115	4	0	k__Fungi; p__Basidiomycota; c__Agaricomycetes; o__Agaricales; f__Hygrophoraceae; g__Hygrocybe; s__unidentified
ASV10116	4	0	k__Fungi; p__Basidiomycota; c__Agaricomycetes; o__Agaricales; f__Hygrophoraceae; g__Hygrocybe; s__Hygrocybe_conica
ASV10117	4	0	k__Fungi; p__Ascomycota; c__Eurotiomycetes; o__Chaetothyriales; f__unidentified; g__unidentified; s__unidentified
ASV10118	4	0	k__Fungi; p__unclassified_Fungi; c__unclassified_Fungi; o__unclassified_Fungi; f__unclassified_Fungi; g__unclassified_Fungi; s__unclassified_Fungi
ASV10119	4	0	k__Fungi; p__Ascomycota; c__unclassified_Ascomycota; o__unclassified_Ascomycota; f__unclassified_Ascomycota; g__unclassified_Ascomycota; s__unclassified_Ascomycota
ASV1012	149	1	k__Fungi; p__Ascomycota; c__Leotiomycetes; o__Helotiales; f__Helotiales_fam_Incertae_sedis; g__Xenopolyscytalum; s__unidentified
ASV10120	4	0	k__Fungi; p__Basidiomycota; c__Agaricomycetes; o__unclassified_Agaricomycetes; f__unclassified_Agaricomycetes; g__unclassified_Agaricomycetes; s__unclassified_Agaricomycetes
ASV10121	4	0	k__Fungi; p__Ascomycota; c__Pezizomycetes; o__Pezizales; f__Pezizaceae; g__unidentified; s__unidentified
ASV10122	4	0	k__Fungi; p__Basidiomycota; c__Agaricomycetes; o__Agaricales; f__Strophariaceae; g__Psilocybe; s__Psilocybe_inquilina
ASV10123	4	0	k__Fungi; p__Basidiomycota; c__Agaricomycetes; o__Agaricales; f__Cortinariaceae; g__Gymnopilus; s__Gymnopilus_purpureosquamulosus
ASV10124	4	0	k__Fungi; p__Basidiomycota; c__Agaricomycetes; o__Agaricales; f__unclassified_Agaricales; g__unclassified_Agaricales; s__unclassified_Agaricales
ASV10125	4	0	k__Fungi; p__Basidiomycota; c__Agaricomycetes; o__Auriculariales; f__unidentified; g__unidentified; s__unidentified
ASV10126	4	0	k__Fungi; p__unclassified_Fungi; c__unclassified_Fungi; o__unclassified_Fungi; f__unclassified_Fungi; g__unclassified_Fungi; s__unclassified_Fungi
ASV10127	4	0	k__Fungi; p__unclassified_Fungi; c__unclassified_Fungi; o__unclassified_Fungi; f__unclassified_Fungi; g__unclassified_Fungi; s__unclassified_Fungi
ASV10128	4	0	k__Fungi; p__Ascomycota; c__Sordariomycetes; o__Hypocreales; f__Nectriaceae; g__Fusarium; s__unclassified_Fusarium
ASV10129	4	0	k__Fungi; p__Basidiomycota; c__unclassified_Basidiomycota; o__unclassified_Basidiomycota; f__unclassified_Basidiomycota; g__unclassified_Basidiomycota; s__unclassified_Basidiomycota
ASV1013	0	40	k__Fungi; p__Basidiomycota; c__Tremellomycetes; o__Tremellales; f__Bulleribasidiaceae; g__Vishniacozyma; s__Vishniacozyma_dimennae
ASV10130	4	0	k__Fungi; p__unclassified_Fungi; c__unclassified_Fungi; o__unclassified_Fungi; f__unclassified_Fungi; g__unclassified_Fungi; s__unclassified_Fungi
ASV10131	4	0	k__Fungi; p__Basidiomycota; c__Tremellomycetes; o__Tremellales; f__Bulleraceae; g__Bullera; s__Bullera_alba
ASV10132	4	0	k__Fungi; p__unclassified_Fungi; c__unclassified_Fungi; o__unclassified_Fungi; f__unclassified_Fungi; g__unclassified_Fungi; s__unclassified_Fungi
ASV10133	4	0	k__Fungi; p__unclassified_Fungi; c__unclassified_Fungi; o__unclassified_Fungi; f__unclassified_Fungi; g__unclassified_Fungi; s__unclassified_Fungi
ASV10134	4	0	k__Fungi; p__unclassified_Fungi; c__unclassified_Fungi; o__unclassified_Fungi; f__unclassified_Fungi; g__unclassified_Fungi; s__unclassified_Fungi
ASV10135	4	0	k__Fungi; p__Mortierellomycota; c__Mortierellomycetes; o__Mortierellales; f__Mortierellaceae; g__Mortierella; s__unclassified_Mortierella
ASV10136	4	0	k__Fungi; p__Basidiomycota; c__Tremellomycetes; o__Tremellales; f__Bulleribasidiaceae; g__Vishniacozyma; s__Vishniacozyma_taibaiensis
ASV10137	4	0	k__Fungi; p__Rozellomycota; c__Rozellomycotina_cls_Incertae_sedis; o__GS11; f__unidentified; g__unidentified; s__unidentified
ASV10138	4	0	k__Fungi; p__Ascomycota; c__Dothideomycetes; o__unclassified_Dothideomycetes; f__unclassified_Dothideomycetes; g__unclassified_Dothideomycetes; s__unclassified_Dothideomycetes
ASV10139	4	0	k__Fungi; p__unclassified_Fungi; c__unclassified_Fungi; o__unclassified_Fungi; f__unclassified_Fungi; g__unclassified_Fungi; s__unclassified_Fungi
ASV10140	4	0	k__Fungi; p__unclassified_Fungi; c__unclassified_Fungi; o__unclassified_Fungi; f__unclassified_Fungi; g__unclassified_Fungi; s__unclassified_Fungi
ASV10141	4	0	k__Fungi; p__unclassified_Fungi; c__unclassified_Fungi; o__unclassified_Fungi; f__unclassified_Fungi; g__unclassified_Fungi; s__unclassified_Fungi
ASV10142	4	0	k__Fungi; p__Chytridiomycota; c__unclassified_Chytridiomycota; o__unclassified_Chytridiomycota; f__unclassified_Chytridiomycota; g__unclassified_Chytridiomycota; s__unclassified_Chytridiomycota
ASV10143	4	0	k__Fungi; p__Ascomycota; c__Sordariomycetes; o__unclassified_Sordariomycetes; f__unclassified_Sordariomycetes; g__unclassified_Sordariomycetes; s__unclassified_Sordariomycetes
ASV10144	4	0	k__Fungi; p__Ascomycota; c__Sordariomycetes; o__Coniochaetales; f__unclassified_Coniochaetales; g__unclassified_Coniochaetales; s__unclassified_Coniochaetales
ASV10145	4	0	k__Fungi; p__Ascomycota; c__Sordariomycetes; o__Hypocreales; f__Nectriaceae; g__Acremoniopsis; s__Acremoniopsis_suttonii
ASV10146	4	0	k__Fungi; p__Chytridiomycota; c__unidentified; o__unidentified; f__unidentified; g__unidentified; s__unidentified
ASV10147	4	0	k__Fungi; p__Chytridiomycota; c__Rhizophlyctidomycetes; o__Rhizophlyctidales; f__Rhizophlyctidaceae; g__Rhizophlyctis; s__Rhizophlyctis_rosea
ASV10148	4	0	k__Fungi; p__Chytridiomycota; c__unidentified; o__unidentified; f__unidentified; g__unidentified; s__unidentified
ASV10149	4	0	k__Fungi; p__Ascomycota; c__Leotiomycetes; o__Helotiales; f__unclassified_Helotiales; g__unclassified_Helotiales; s__unclassified_Helotiales
ASV1015	176	0	k__Fungi; p__unclassified_Fungi; c__unclassified_Fungi; o__unclassified_Fungi; f__unclassified_Fungi; g__unclassified_Fungi; s__unclassified_Fungi
ASV10150	4	0	k__Fungi; p__Basidiomycota; c__unclassified_Basidiomycota; o__unclassified_Basidiomycota; f__unclassified_Basidiomycota; g__unclassified_Basidiomycota; s__unclassified_Basidiomycota
ASV10151	4	0	k__Fungi; p__Basidiomycota; c__unclassified_Basidiomycota; o__unclassified_Basidiomycota; f__unclassified_Basidiomycota; g__unclassified_Basidiomycota; s__unclassified_Basidiomycota
ASV10152	4	0	k__Fungi; p__Chytridiomycota; c__unidentified; o__unidentified; f__unidentified; g__unidentified; s__unidentified
ASV10153	4	0	k__Fungi; p__Ascomycota; c__Dothideomycetes; o__Mycosphaerellales; f__Mycosphaerellaceae; g__Zasmidium; s__Zasmidium_anthuriicola
ASV10154	4	0	k__Fungi; p__Ascomycota; c__Sordariomycetes; o__Xylariales; f__unidentified; g__Anthostomelloides; s__Anthostomelloides_leucospermi
ASV10155	4	0	k__Fungi; p__Ascomycota; c__Sordariomycetes; o__Hypocreales; f__unclassified_Hypocreales; g__unclassified_Hypocreales; s__unclassified_Hypocreales
ASV10156	4	0	k__Fungi; p__Ascomycota; c__Sordariomycetes; o__Sordariales; f__Chaetomiaceae; g__unclassified_Chaetomiaceae; s__unclassified_Chaetomiaceae
ASV10157	4	0	k__Fungi; p__Ascomycota; c__Sordariomycetes; o__unidentified; f__Amplistromataceae; g__Amplistroma; s__Amplistroma_erinaceum
ASV10158	4	0	k__Fungi; p__Ascomycota; c__Sordariomycetes; o__Xylariales; f__Xylariaceae; g__Rosellinia; s__Rosellinia_necatrix
ASV10159	4	0	k__Fungi; p__unclassified_Fungi; c__unclassified_Fungi; o__unclassified_Fungi; f__unclassified_Fungi; g__unclassified_Fungi; s__unclassified_Fungi
ASV1016	79	27	k__Fungi; p__Ascomycota; c__Eurotiomycetes; o__Eurotiales; f__Trichocomaceae; g__Thermomyces; s__Thermomyces_dupontii
ASV10160	4	0	k__Fungi; p__Ascomycota; c__unclassified_Ascomycota; o__unclassified_Ascomycota; f__unclassified_Ascomycota; g__unclassified_Ascomycota; s__unclassified_Ascomycota
ASV10161	4	0	k__Fungi; p__Basidiomycota; c__unclassified_Basidiomycota; o__unclassified_Basidiomycota; f__unclassified_Basidiomycota; g__unclassified_Basidiomycota; s__unclassified_Basidiomycota
ASV10162	4	0	k__Fungi; p__Ascomycota; c__Pezizomycetes; o__Pezizales; f__Pyronemataceae; g__unidentified; s__unidentified
ASV10163	4	0	k__Fungi; p__Basidiomycota; c__unclassified_Basidiomycota; o__unclassified_Basidiomycota; f__unclassified_Basidiomycota; g__unclassified_Basidiomycota; s__unclassified_Basidiomycota
ASV10164	4	0	k__Fungi; p__Basidiomycota; c__Agaricomycetes; o__Auriculariales; f__unidentified; g__unidentified; s__unidentified
ASV10165	4	0	k__Fungi; p__Ascomycota; c__Dothideomycetes; o__Pleosporales; f__Phaeosphaeriaceae; g__unclassified_Phaeosphaeriaceae; s__unclassified_Phaeosphaeriaceae
ASV10166	4	0	k__Fungi; p__Rozellomycota; c__unidentified; o__unidentified; f__unidentified; g__unidentified; s__unidentified
ASV10167	4	0	k__Fungi; p__Basidiomycota; c__unclassified_Basidiomycota; o__unclassified_Basidiomycota; f__unclassified_Basidiomycota; g__unclassified_Basidiomycota; s__unclassified_Basidiomycota
ASV10168	4	0	k__Fungi; p__unclassified_Fungi; c__unclassified_Fungi; o__unclassified_Fungi; f__unclassified_Fungi; g__unclassified_Fungi; s__unclassified_Fungi
ASV10169	4	0	k__Fungi; p__unclassified_Fungi; c__unclassified_Fungi; o__unclassified_Fungi; f__unclassified_Fungi; g__unclassified_Fungi; s__unclassified_Fungi
ASV10170	4	0	k__Fungi; p__unclassified_Fungi; c__unclassified_Fungi; o__unclassified_Fungi; f__unclassified_Fungi; g__unclassified_Fungi; s__unclassified_Fungi
ASV10171	4	0	k__Fungi; p__unclassified_Fungi; c__unclassified_Fungi; o__unclassified_Fungi; f__unclassified_Fungi; g__unclassified_Fungi; s__unclassified_Fungi
ASV10172	4	0	k__Fungi; p__Ascomycota; c__Eurotiomycetes; o__Onygenales; f__Arthrodermataceae; g__Arthroderma; s__Arthroderma_curreyi
ASV10173	4	0	k__Fungi; p__Ascomycota; c__Dothideomycetes; o__Pleosporales; f__Phaeosphaeriaceae; g__Wojnowiciella; s__unclassified_Wojnowiciella
ASV10174	4	0	k__Fungi; p__Ascomycota; c__unidentified; o__unidentified; f__unidentified; g__unclassified_unidentified; s__unclassified_unidentified
ASV10175	4	0	k__Fungi; p__unclassified_Fungi; c__unclassified_Fungi; o__unclassified_Fungi; f__unclassified_Fungi; g__unclassified_Fungi; s__unclassified_Fungi
ASV10176	4	0	k__Fungi; p__Ascomycota; c__Dothideomycetes; o__Pleosporales; f__Phaeosphaeriaceae; g__Ophiosphaerella; s__Ophiosphaerella_herpotricha
ASV10177	4	0	k__Fungi; p__Ascomycota; c__Leotiomycetes; o__unclassified_Leotiomycetes; f__unclassified_Leotiomycetes; g__unclassified_Leotiomycetes; s__unclassified_Leotiomycetes
ASV10178	4	0	k__Fungi; p__Ascomycota; c__unclassified_Ascomycota; o__unclassified_Ascomycota; f__unclassified_Ascomycota; g__unclassified_Ascomycota; s__unclassified_Ascomycota
ASV10179	4	0	k__Fungi; p__Ascomycota; c__Pezizomycetes; o__Pezizales; f__Morchellaceae; g__Morchella; s__Morchella_sextelata
ASV1018	0	175	k__Fungi; p__Basidiomycota; c__Agaricomycetes; o__Agaricales; f__Omphalotaceae; g__Gymnopus; s__unclassified_Gymnopus
ASV10180	4	0	k__Fungi; p__Basidiomycota; c__unclassified_Basidiomycota; o__unclassified_Basidiomycota; f__unclassified_Basidiomycota; g__unclassified_Basidiomycota; s__unclassified_Basidiomycota
ASV10181	4	0	k__Fungi; p__Ascomycota; c__Eurotiomycetes; o__Eurotiales; f__Aspergillaceae; g__Aspergillus; s__Aspergillus_subflavus
ASV10182	4	0	k__Fungi; p__Basidiomycota; c__unclassified_Basidiomycota; o__unclassified_Basidiomycota; f__unclassified_Basidiomycota; g__unclassified_Basidiomycota; s__unclassified_Basidiomycota
ASV10183	4	0	k__Fungi; p__Basidiomycota; c__Agaricomycetes; o__Thelephorales; f__Thelephoraceae; g__unclassified_Thelephoraceae; s__unclassified_Thelephoraceae
ASV10184	4	0	k__Fungi; p__Basidiomycota; c__unclassified_Basidiomycota; o__unclassified_Basidiomycota; f__unclassified_Basidiomycota; g__unclassified_Basidiomycota; s__unclassified_Basidiomycota
ASV10185	4	0	k__Fungi; p__Ascomycota; c__Pezizomycetes; o__Pezizales; f__Pyronemataceae; g__Humaria; s__unclassified_Humaria
ASV10186	4	0	k__Fungi; p__Ascomycota; c__unclassified_Ascomycota; o__unclassified_Ascomycota; f__unclassified_Ascomycota; g__unclassified_Ascomycota; s__unclassified_Ascomycota
ASV10187	4	0	k__Fungi; p__Basidiomycota; c__Agaricomycetes; o__Agaricales; f__Omphalotaceae; g__Gymnopus; s__Gymnopus_menehune
ASV10188	4	0	k__Fungi; p__Basidiomycota; c__Agaricomycetes; o__Agaricales; f__Tricholomataceae; g__Laccaria; s__Laccaria_aurantia
ASV10189	4	0	k__Fungi; p__Basidiomycota; c__Agaricomycetes; o__Agaricales; f__unclassified_Agaricales; g__unclassified_Agaricales; s__unclassified_Agaricales
ASV10190	4	0	k__Fungi; p__Basidiomycota; c__Agaricomycetes; o__Sebacinales; f__Sebacinaceae; g__Sebacina; s__unclassified_Sebacina
ASV10191	4	0	k__Fungi; p__unclassified_Fungi; c__unclassified_Fungi; o__unclassified_Fungi; f__unclassified_Fungi; g__unclassified_Fungi; s__unclassified_Fungi
ASV10192	4	0	k__Fungi; p__Basidiomycota; c__unclassified_Basidiomycota; o__unclassified_Basidiomycota; f__unclassified_Basidiomycota; g__unclassified_Basidiomycota; s__unclassified_Basidiomycota
ASV10193	4	0	k__Fungi; p__Basidiomycota; c__unclassified_Basidiomycota; o__unclassified_Basidiomycota; f__unclassified_Basidiomycota; g__unclassified_Basidiomycota; s__unclassified_Basidiomycota
ASV10194	4	0	k__Fungi; p__unclassified_Fungi; c__unclassified_Fungi; o__unclassified_Fungi; f__unclassified_Fungi; g__unclassified_Fungi; s__unclassified_Fungi
ASV10195	4	0	k__Fungi; p__Glomeromycota; c__Archaeosporomycetes; o__Archaeosporales; f__Archaeosporaceae; g__Archaeospora; s__unidentified
ASV10196	4	0	k__Fungi; p__unclassified_Fungi; c__unclassified_Fungi; o__unclassified_Fungi; f__unclassified_Fungi; g__unclassified_Fungi; s__unclassified_Fungi
ASV10197	4	0	k__Fungi; p__unclassified_Fungi; c__unclassified_Fungi; o__unclassified_Fungi; f__unclassified_Fungi; g__unclassified_Fungi; s__unclassified_Fungi
ASV10198	4	0	k__Fungi; p__unclassified_Fungi; c__unclassified_Fungi; o__unclassified_Fungi; f__unclassified_Fungi; g__unclassified_Fungi; s__unclassified_Fungi
ASV10199	4	0	k__Fungi; p__Basidiomycota; c__Agaricomycetes; o__Sebacinales; f__unidentified; g__unidentified; s__unidentified
ASV102	217	825	k__Fungi; p__Ascomycota; c__Eurotiomycetes; o__Eurotiales; f__Thermoascaceae; g__Thermoascus; s__Thermoascus_aurantiacus
ASV1020	15	0	k__Fungi; p__Basidiomycota; c__Agaricomycetes; o__Russulales; f__Russulaceae; g__Russula; s__Russula_senecis
ASV10200	4	0	k__Fungi; p__Basidiomycota; c__Agaricomycetes; o__Polyporales; f__Polyporaceae; g__Ganoderma; s__Ganoderma_weixiensis
ASV10201	4	0	k__Fungi; p__Basidiomycota; c__Agaricomycetes; o__Agaricales; f__unclassified_Agaricales; g__unclassified_Agaricales; s__unclassified_Agaricales
ASV10202	4	0	k__Fungi; p__Ascomycota; c__Leotiomycetes; o__unidentified; f__unidentified; g__Leohumicola; s__unclassified_Leohumicola
ASV10203	4	0	k__Fungi; p__unclassified_Fungi; c__unclassified_Fungi; o__unclassified_Fungi; f__unclassified_Fungi; g__unclassified_Fungi; s__unclassified_Fungi
ASV10204	4	0	k__Fungi; p__Ascomycota; c__Dothideomycetes; o__Mycosphaerellales; f__unclassified_Mycosphaerellales; g__unclassified_Mycosphaerellales; s__unclassified_Mycosphaerellales
ASV10205	4	0	k__Fungi; p__Ascomycota; c__Archaeorhizomycetes; o__Archaeorhizomycetales; f__Archaeorhizomycetaceae; g__Archaeorhizomyces; s__unidentified
ASV10206	4	0	k__Fungi; p__unclassified_Fungi; c__unclassified_Fungi; o__unclassified_Fungi; f__unclassified_Fungi; g__unclassified_Fungi; s__unclassified_Fungi
ASV10207	4	0	k__Fungi; p__unclassified_Fungi; c__unclassified_Fungi; o__unclassified_Fungi; f__unclassified_Fungi; g__unclassified_Fungi; s__unclassified_Fungi
ASV10208	4	0	k__Fungi; p__Ascomycota; c__Sordariomycetes; o__Hypocreales; f__unclassified_Hypocreales; g__unclassified_Hypocreales; s__unclassified_Hypocreales
ASV10209	4	0	k__Fungi; p__unclassified_Fungi; c__unclassified_Fungi; o__unclassified_Fungi; f__unclassified_Fungi; g__unclassified_Fungi; s__unclassified_Fungi
ASV10210	4	0	k__Fungi; p__unclassified_Fungi; c__unclassified_Fungi; o__unclassified_Fungi; f__unclassified_Fungi; g__unclassified_Fungi; s__unclassified_Fungi
ASV10211	4	0	k__Fungi; p__Ascomycota; c__Dothideomycetes; o__Pleosporales; f__Pleosporales_fam_Incertae_sedis; g__Monodictys; s__Monodictys_castaneae
ASV10212	4	0	k__Fungi; p__Ascomycota; c__Dothideomycetes; o__Pleosporales; f__Sporormiaceae; g__Preussia; s__unclassified_Preussia
ASV10213	4	0	k__Fungi; p__Olpidiomycota; c__Olpidiomycetes; o__Olpidiales; f__Olpidiaceae; g__unclassified_Olpidiaceae; s__unclassified_Olpidiaceae
ASV10214	4	0	k__Fungi; p__unclassified_Fungi; c__unclassified_Fungi; o__unclassified_Fungi; f__unclassified_Fungi; g__unclassified_Fungi; s__unclassified_Fungi
ASV10215	4	0	k__Fungi; p__Ascomycota; c__Leotiomycetes; o__Helotiales; f__Sclerotiniaceae; g__Botryotinia; s__Botryotinia_ranunculi
ASV10216	4	0	k__Fungi; p__Ascomycota; c__unclassified_Ascomycota; o__unclassified_Ascomycota; f__unclassified_Ascomycota; g__unclassified_Ascomycota; s__unclassified_Ascomycota
ASV10217	4	0	k__Fungi; p__Ascomycota; c__Sordariomycetes; o__Xylariales; f__Microdochiaceae; g__Idriella; s__Idriella_lunata
ASV10218	4	0	k__Fungi; p__Ascomycota; c__unclassified_Ascomycota; o__unclassified_Ascomycota; f__unclassified_Ascomycota; g__unclassified_Ascomycota; s__unclassified_Ascomycota
ASV10219	4	0	k__Fungi; p__Ascomycota; c__unclassified_Ascomycota; o__unclassified_Ascomycota; f__unclassified_Ascomycota; g__unclassified_Ascomycota; s__unclassified_Ascomycota
ASV1022	0	174	k__Fungi; p__Mortierellomycota; c__Mortierellomycetes; o__Mortierellales; f__Mortierellaceae; g__Mortierella; s__Mortierella_globalpina
ASV10220	4	0	k__Fungi; p__unclassified_Fungi; c__unclassified_Fungi; o__unclassified_Fungi; f__unclassified_Fungi; g__unclassified_Fungi; s__unclassified_Fungi
ASV10221	4	0	k__Fungi; p__Glomeromycota; c__Glomeromycetes; o__Glomerales; f__Glomeraceae; g__Dominikia; s__Dominikia_bernensis
ASV10222	4	0	k__Fungi; p__Rozellomycota; c__unidentified; o__unidentified; f__unidentified; g__unidentified; s__unidentified
ASV10223	0	4	k__Fungi; p__Chytridiomycota; c__unidentified; o__unidentified; f__unidentified; g__unidentified; s__unidentified
ASV10224	0	4	k__Fungi; p__Ascomycota; c__Pezizomycetes; o__Pezizales; f__Pyronemataceae; g__unidentified; s__unidentified
ASV10225	0	4	k__Fungi; p__Ascomycota; c__Leotiomycetes; o__Helotiales; f__unclassified_Helotiales; g__unclassified_Helotiales; s__unclassified_Helotiales
ASV10226	0	4	k__Fungi; p__Ascomycota; c__Sordariomycetes; o__Hypocreales; f__Clavicipitaceae; g__Keithomyces; s__Keithomyces_neogunnii
ASV10227	0	4	k__Fungi; p__Ascomycota; c__Sordariomycetes; o__unclassified_Sordariomycetes; f__unclassified_Sordariomycetes; g__unclassified_Sordariomycetes; s__unclassified_Sordariomycetes
ASV10228	0	4	k__Fungi; p__Ascomycota; c__Saccharomycetes; o__Saccharomycetales; f__Saccharomycetaceae; g__Kazachstania; s__Kazachstania_humilis
ASV10229	0	4	k__Fungi; p__Basidiomycota; c__unidentified; o__unidentified; f__unidentified; g__unidentified; s__unidentified
ASV10230	0	4	k__Fungi; p__Ascomycota; c__unclassified_Ascomycota; o__unclassified_Ascomycota; f__unclassified_Ascomycota; g__unclassified_Ascomycota; s__unclassified_Ascomycota
ASV10231	0	4	k__Fungi; p__Basidiomycota; c__Agaricomycetes; o__Cantharellales; f__Clavulinaceae; g__Clavulina; s__unidentified
ASV10232	0	4	k__Fungi; p__Basidiomycota; c__unclassified_Basidiomycota; o__unclassified_Basidiomycota; f__unclassified_Basidiomycota; g__unclassified_Basidiomycota; s__unclassified_Basidiomycota
ASV10233	0	4	k__Fungi; p__Ascomycota; c__Leotiomycetes; o__unclassified_Leotiomycetes; f__unclassified_Leotiomycetes; g__unclassified_Leotiomycetes; s__unclassified_Leotiomycetes
ASV10234	0	4	k__Fungi; p__Basidiomycota; c__unclassified_Basidiomycota; o__unclassified_Basidiomycota; f__unclassified_Basidiomycota; g__unclassified_Basidiomycota; s__unclassified_Basidiomycota
ASV10235	0	4	k__Fungi; p__Ascomycota; c__Dothideomycetes; o__Pleosporales; f__Neopyrenochaetaceae; g__Neopyrenochaeta; s__Neopyrenochaeta_acicola
ASV10236	0	4	k__Fungi; p__Basidiomycota; c__Agaricomycetes; o__Agaricales; f__Tricholomataceae; g__Tricholoma; s__Tricholoma_fulvum
ASV10237	0	4	k__Fungi; p__Basidiomycota; c__Agaricomycetes; o__Agaricales; f__Tricholomataceae; g__Mycena; s__Mycena_leptocephala
ASV10238	0	4	k__Fungi; p__Basidiomycota; c__Agaricomycetes; o__unclassified_Agaricomycetes; f__unclassified_Agaricomycetes; g__unclassified_Agaricomycetes; s__unclassified_Agaricomycetes
ASV10239	0	4	k__Fungi; p__Basidiomycota; c__unclassified_Basidiomycota; o__unclassified_Basidiomycota; f__unclassified_Basidiomycota; g__unclassified_Basidiomycota; s__unclassified_Basidiomycota
ASV10240	0	4	k__Fungi; p__Ascomycota; c__Sordariomycetes; o__unclassified_Sordariomycetes; f__unclassified_Sordariomycetes; g__unclassified_Sordariomycetes; s__unclassified_Sordariomycetes
ASV10241	0	4	k__Fungi; p__unclassified_Fungi; c__unclassified_Fungi; o__unclassified_Fungi; f__unclassified_Fungi; g__unclassified_Fungi; s__unclassified_Fungi
ASV10242	0	4	k__Fungi; p__Basidiomycota; c__unclassified_Basidiomycota; o__unclassified_Basidiomycota; f__unclassified_Basidiomycota; g__unclassified_Basidiomycota; s__unclassified_Basidiomycota
ASV10243	0	4	k__Fungi; p__Ascomycota; c__Saccharomycetes; o__Saccharomycetales; f__unclassified_Saccharomycetales; g__unclassified_Saccharomycetales; s__unclassified_Saccharomycetales
ASV10244	0	4	k__Fungi; p__unclassified_Fungi; c__unclassified_Fungi; o__unclassified_Fungi; f__unclassified_Fungi; g__unclassified_Fungi; s__unclassified_Fungi
ASV10245	0	4	k__Fungi; p__Ascomycota; c__Dothideomycetes; o__Mycosphaerellales; f__unclassified_Mycosphaerellales; g__unclassified_Mycosphaerellales; s__unclassified_Mycosphaerellales
ASV10246	0	4	k__Fungi; p__unclassified_Fungi; c__unclassified_Fungi; o__unclassified_Fungi; f__unclassified_Fungi; g__unclassified_Fungi; s__unclassified_Fungi
ASV10247	0	4	k__Fungi; p__Ascomycota; c__Sordariomycetes; o__Xylariales; f__unclassified_Xylariales; g__unclassified_Xylariales; s__unclassified_Xylariales
ASV10248	0	4	k__Fungi; p__Ascomycota; c__Pezizomycetes; o__Pezizales; f__Pezizaceae; g__Mattirolomyces; s__Mattirolomyces_spinosus
ASV10249	0	4	k__Fungi; p__Ascomycota; c__unclassified_Ascomycota; o__unclassified_Ascomycota; f__unclassified_Ascomycota; g__unclassified_Ascomycota; s__unclassified_Ascomycota
ASV1025	0	85	k__Fungi; p__Basidiomycota; c__Wallemiomycetes; o__Wallemiales; f__Wallemiaceae; g__Wallemia; s__unclassified_Wallemia
ASV10250	0	4	k__Fungi; p__unclassified_Fungi; c__unclassified_Fungi; o__unclassified_Fungi; f__unclassified_Fungi; g__unclassified_Fungi; s__unclassified_Fungi
ASV10251	0	4	k__Fungi; p__Ascomycota; c__Leotiomycetes; o__Helotiales; f__Chaetomellaceae; g__Pilidium; s__Pilidium_concavum
ASV10252	0	4	k__Fungi; p__unclassified_Fungi; c__unclassified_Fungi; o__unclassified_Fungi; f__unclassified_Fungi; g__unclassified_Fungi; s__unclassified_Fungi
ASV10253	0	4	k__Fungi; p__Ascomycota; c__Sordariomycetes; o__Hypocreales; f__Clavicipitaceae; g__Metarhizium; s__Metarhizium_minus
ASV10254	0	4	k__Fungi; p__Ascomycota; c__Sordariomycetes; o__Chaetosphaeriales; f__Chaetosphaeriaceae; g__Chaetosphaeria; s__Chaetosphaeria_vermicularioides
ASV10255	0	4	k__Fungi; p__Ascomycota; c__Saccharomycetes; o__Saccharomycetales; f__Saccharomycetaceae; g__Kazachstania; s__Kazachstania_humilis
ASV10256	0	4	k__Fungi; p__Ascomycota; c__Orbiliomycetes; o__unclassified_Orbiliomycetes; f__unclassified_Orbiliomycetes; g__unclassified_Orbiliomycetes; s__unclassified_Orbiliomycetes
ASV10257	0	4	k__Fungi; p__Basidiomycota; c__unclassified_Basidiomycota; o__unclassified_Basidiomycota; f__unclassified_Basidiomycota; g__unclassified_Basidiomycota; s__unclassified_Basidiomycota
ASV10258	0	4	k__Fungi; p__Basidiomycota; c__Agaricomycetes; o__Russulales; f__Peniophoraceae; g__Peniophora; s__Peniophora_nuda
ASV10259	0	4	k__Fungi; p__Ascomycota; c__Pezizomycetes; o__Pezizales; f__Pezizaceae; g__Iodophanus; s__unidentified
ASV1026	28	0	k__Fungi; p__unclassified_Fungi; c__unclassified_Fungi; o__unclassified_Fungi; f__unclassified_Fungi; g__unclassified_Fungi; s__unclassified_Fungi
ASV10260	0	4	k__Fungi; p__Glomeromycota; c__Glomeromycetes; o__Glomerales; f__Glomeraceae; g__Glomus; s__Glomus_macrocarpum
ASV10261	0	4	k__Fungi; p__unclassified_Fungi; c__unclassified_Fungi; o__unclassified_Fungi; f__unclassified_Fungi; g__unclassified_Fungi; s__unclassified_Fungi
ASV10262	0	4	k__Fungi; p__unclassified_Fungi; c__unclassified_Fungi; o__unclassified_Fungi; f__unclassified_Fungi; g__unclassified_Fungi; s__unclassified_Fungi
ASV10263	0	4	k__Fungi; p__unclassified_Fungi; c__unclassified_Fungi; o__unclassified_Fungi; f__unclassified_Fungi; g__unclassified_Fungi; s__unclassified_Fungi
ASV10264	0	4	k__Fungi; p__Basidiomycota; c__unclassified_Basidiomycota; o__unclassified_Basidiomycota; f__unclassified_Basidiomycota; g__unclassified_Basidiomycota; s__unclassified_Basidiomycota
ASV10265	0	4	k__Fungi; p__Rozellomycota; c__unidentified; o__unidentified; f__unidentified; g__unidentified; s__unidentified
ASV10266	0	4	k__Fungi; p__Rozellomycota; c__unidentified; o__unidentified; f__unidentified; g__unidentified; s__unidentified
ASV10267	0	4	k__Fungi; p__Chytridiomycota; c__Spizellomycetes; o__Spizellomycetales; f__Spizellomycetaceae; g__Spizellomyces; s__Spizellomyces_pseudodichotomus
ASV10268	0	4	k__Fungi; p__Zoopagomycota; c__Zoopagomycetes; o__Zoopagales; f__Piptocephalidaceae; g__Syncephalis; s__unidentified
ASV10269	0	4	k__Fungi; p__unclassified_Fungi; c__unclassified_Fungi; o__unclassified_Fungi; f__unclassified_Fungi; g__unclassified_Fungi; s__unclassified_Fungi
ASV1027	0	33	k__Fungi; p__Ascomycota; c__Eurotiomycetes; o__Chaetothyriales; f__Herpotrichiellaceae; g__Cladophialophora; s__Cladophialophora_eucalypti
ASV10270	0	4	k__Fungi; p__Ascomycota; c__Leotiomycetes; o__Helotiales; f__unidentified; g__unclassified_unidentified; s__unclassified_unidentified
ASV10271	0	4	k__Fungi; p__Ascomycota; c__Sordariomycetes; o__Hypocreales; f__Nectriaceae; g__unclassified_Nectriaceae; s__unclassified_Nectriaceae
ASV10272	0	4	k__Fungi; p__Ascomycota; c__Sordariomycetes; o__unclassified_Sordariomycetes; f__unclassified_Sordariomycetes; g__unclassified_Sordariomycetes; s__unclassified_Sordariomycetes
ASV10273	0	4	k__Fungi; p__Ascomycota; c__unclassified_Ascomycota; o__unclassified_Ascomycota; f__unclassified_Ascomycota; g__unclassified_Ascomycota; s__unclassified_Ascomycota
ASV10274	0	4	k__Fungi; p__Ascomycota; c__Eurotiomycetes; o__Chaetothyriales; f__unclassified_Chaetothyriales; g__unclassified_Chaetothyriales; s__unclassified_Chaetothyriales
ASV10275	0	4	k__Fungi; p__Ascomycota; c__Orbiliomycetes; o__unidentified; f__unidentified; g__unidentified; s__unidentified
ASV10276	0	4	k__Fungi; p__Ascomycota; c__Leotiomycetes; o__Helotiales; f__unclassified_Helotiales; g__unclassified_Helotiales; s__unclassified_Helotiales
ASV10277	0	4	k__Fungi; p__Chytridiomycota; c__GS13; o__unidentified; f__unidentified; g__unidentified; s__unidentified
ASV10278	0	4	k__Fungi; p__Rozellomycota; c__unidentified; o__unidentified; f__unidentified; g__unidentified; s__unidentified
ASV10279	0	4	k__Fungi; p__unclassified_Fungi; c__unclassified_Fungi; o__unclassified_Fungi; f__unclassified_Fungi; g__unclassified_Fungi; s__unclassified_Fungi
ASV10280	0	4	k__Fungi; p__unclassified_Fungi; c__unclassified_Fungi; o__unclassified_Fungi; f__unclassified_Fungi; g__unclassified_Fungi; s__unclassified_Fungi
ASV10281	0	4	k__Fungi; p__Ascomycota; c__Eurotiomycetes; o__Eurotiales; f__Aspergillaceae; g__Aspergillus; s__Aspergillus_xerophilus
ASV10282	0	4	k__Fungi; p__Basidiomycota; c__Agaricomycetes; o__Agaricales; f__unclassified_Agaricales; g__unclassified_Agaricales; s__unclassified_Agaricales
ASV10283	0	4	k__Fungi; p__Basidiomycota; c__Agaricomycetes; o__Sebacinales; f__unclassified_Sebacinales; g__unclassified_Sebacinales; s__unclassified_Sebacinales
ASV10284	0	4	k__Fungi; p__unclassified_Fungi; c__unclassified_Fungi; o__unclassified_Fungi; f__unclassified_Fungi; g__unclassified_Fungi; s__unclassified_Fungi
ASV10285	0	4	k__Fungi; p__Basidiomycota; c__Agaricomycetes; o__Polyporales; f__Meruliaceae; g__Ceriporia; s__Ceriporia_lacerata
ASV10286	0	4	k__Fungi; p__Basidiomycota; c__Agaricomycetes; o__Agaricales; f__Psathyrellaceae; g__Coprinopsis; s__Coprinopsis_afrocinerea
ASV10287	0	4	k__Fungi; p__Basidiomycota; c__Agaricomycetes; o__Trechisporales; f__Hydnodontaceae; g__unidentified; s__unidentified
ASV10288	0	4	k__Fungi; p__Ascomycota; c__Sordariomycetes; o__Xylariales; f__Microdochiaceae; g__Microdochium; s__Microdochium_seminicola
ASV10289	0	4	k__Fungi; p__Ascomycota; c__unclassified_Ascomycota; o__unclassified_Ascomycota; f__unclassified_Ascomycota; g__unclassified_Ascomycota; s__unclassified_Ascomycota
ASV1029	29	0	k__Fungi; p__Ascomycota; c__Dothideomycetes; o__Pleosporales; f__Pleosporaceae; g__Comoclathris; s__unclassified_Comoclathris
ASV10290	0	4	k__Fungi; p__unclassified_Fungi; c__unclassified_Fungi; o__unclassified_Fungi; f__unclassified_Fungi; g__unclassified_Fungi; s__unclassified_Fungi
ASV10291	0	4	k__Fungi; p__Ascomycota; c__Dothideomycetes; o__Pleosporales; f__unclassified_Pleosporales; g__unclassified_Pleosporales; s__unclassified_Pleosporales
ASV10292	0	4	k__Fungi; p__Ascomycota; c__Leotiomycetes; o__Erysiphales; f__Erysiphaceae; g__Erysiphe; s__unclassified_Erysiphe
ASV10293	0	4	k__Fungi; p__Olpidiomycota; c__Olpidiomycetes; o__Olpidiales; f__Olpidiaceae; g__unclassified_Olpidiaceae; s__unclassified_Olpidiaceae
ASV10294	0	4	k__Fungi; p__Ascomycota; c__Sordariomycetes; o__unclassified_Sordariomycetes; f__unclassified_Sordariomycetes; g__unclassified_Sordariomycetes; s__unclassified_Sordariomycetes
ASV10295	0	4	k__Fungi; p__unclassified_Fungi; c__unclassified_Fungi; o__unclassified_Fungi; f__unclassified_Fungi; g__unclassified_Fungi; s__unclassified_Fungi
ASV10296	0	4	k__Fungi; p__Rozellomycota; c__unidentified; o__unidentified; f__unidentified; g__unidentified; s__unidentified
ASV10297	0	4	k__Fungi; p__Ascomycota; c__Saccharomycetes; o__Saccharomycetales; f__Debaryomycetaceae; g__Teunomyces; s__[Candida]_sake
ASV10298	0	4	k__Fungi; p__unclassified_Fungi; c__unclassified_Fungi; o__unclassified_Fungi; f__unclassified_Fungi; g__unclassified_Fungi; s__unclassified_Fungi
ASV10299	0	4	k__Fungi; p__unclassified_Fungi; c__unclassified_Fungi; o__unclassified_Fungi; f__unclassified_Fungi; g__unclassified_Fungi; s__unclassified_Fungi
ASV103	301	48	k__Fungi; p__Neocallimastigomycota; c__Neocallimastigomycetes; o__Neocallimastigales; f__Neocallimastigaceae; g__Orpinomyces; s__unidentified
ASV10300	0	4	k__Fungi; p__unclassified_Fungi; c__unclassified_Fungi; o__unclassified_Fungi; f__unclassified_Fungi; g__unclassified_Fungi; s__unclassified_Fungi
ASV10301	0	4	k__Fungi; p__Ascomycota; c__Dothideomycetes; o__unclassified_Dothideomycetes; f__unclassified_Dothideomycetes; g__unclassified_Dothideomycetes; s__unclassified_Dothideomycetes
ASV10302	0	4	k__Fungi; p__unclassified_Fungi; c__unclassified_Fungi; o__unclassified_Fungi; f__unclassified_Fungi; g__unclassified_Fungi; s__unclassified_Fungi
ASV10303	0	4	k__Fungi; p__unclassified_Fungi; c__unclassified_Fungi; o__unclassified_Fungi; f__unclassified_Fungi; g__unclassified_Fungi; s__unclassified_Fungi
ASV10304	0	4	k__Fungi; p__Basidiomycota; c__Tremellomycetes; o__Trichosporonales; f__Trichosporonaceae; g__Trichosporon; s__unclassified_Trichosporon
ASV10305	0	4	k__Fungi; p__Rozellomycota; c__unidentified; o__unidentified; f__unidentified; g__unidentified; s__unidentified
ASV1032	153	0	k__Fungi; p__Ascomycota; c__Sordariomycetes; o__Hypocreales; f__Nectriaceae; g__Dactylonectria; s__Dactylonectria_alcacerensis
ASV1035	0	172	k__Fungi; p__Neocallimastigomycota; c__Neocallimastigomycetes; o__Neocallimastigales; f__Neocallimastigaceae; g__Anaeromyces; s__unidentified
ASV1038	0	121	k__Fungi; p__Ascomycota; c__Eurotiomycetes; o__Eurotiales; f__Aspergillaceae; g__Monascus; s__Monascus_pilosus
ASV1039	0	116	k__Fungi; p__Basidiomycota; c__Agaricomycetes; o__unclassified_Agaricomycetes; f__unclassified_Agaricomycetes; g__unclassified_Agaricomycetes; s__unclassified_Agaricomycetes
ASV104	0	1505	k__Fungi; p__Neocallimastigomycota; c__Neocallimastigomycetes; o__Neocallimastigales; f__Neocallimastigaceae; g__Orpinomyces; s__unidentified
ASV1040	57	83	k__Fungi; p__Ascomycota; c__Pezizomycetes; o__Pezizales; f__Pyronemataceae; g__Wilcoxina; s__unidentified
ASV1041	0	48	k__Fungi; p__Ascomycota; c__unclassified_Ascomycota; o__unclassified_Ascomycota; f__unclassified_Ascomycota; g__unclassified_Ascomycota; s__unclassified_Ascomycota
ASV1043	0	171	k__Fungi; p__Ascomycota; c__Sordariomycetes; o__Hypocreales; f__Nectriaceae; g__Fusarium; s__unclassified_Fusarium
ASV1044	0	171	k__Fungi; p__Neocallimastigomycota; c__Neocallimastigomycetes; o__Neocallimastigales; f__Neocallimastigaceae; g__Cyllamyces; s__unidentified
ASV1046	59	0	k__Fungi; p__Chytridiomycota; c__unclassified_Chytridiomycota; o__unclassified_Chytridiomycota; f__unclassified_Chytridiomycota; g__unclassified_Chytridiomycota; s__unclassified_Chytridiomycota
ASV1047	0	131	k__Fungi; p__Ascomycota; c__Dothideomycetes; o__Pleosporales; f__Didymellaceae; g__Ascochyta; s__Ascochyta_phacae
ASV1048	0	108	k__Fungi; p__unclassified_Fungi; c__unclassified_Fungi; o__unclassified_Fungi; f__unclassified_Fungi; g__unclassified_Fungi; s__unclassified_Fungi
ASV10485	3	0	k__Fungi; p__Basidiomycota; c__unclassified_Basidiomycota; o__unclassified_Basidiomycota; f__unclassified_Basidiomycota; g__unclassified_Basidiomycota; s__unclassified_Basidiomycota
ASV10486	3	0	k__Fungi; p__unclassified_Fungi; c__unclassified_Fungi; o__unclassified_Fungi; f__unclassified_Fungi; g__unclassified_Fungi; s__unclassified_Fungi
ASV10487	3	0	k__Fungi; p__Ascomycota; c__Sordariomycetes; o__Coniochaetales; f__Coniochaetaceae; g__unclassified_Coniochaetaceae; s__unclassified_Coniochaetaceae
ASV10488	3	0	k__Fungi; p__Ascomycota; c__Sordariomycetes; o__unidentified; f__unidentified; g__unclassified_unidentified; s__unclassified_unidentified
ASV10489	3	0	k__Fungi; p__Ascomycota; c__Sordariomycetes; o__Sordariales; f__Chaetomiaceae; g__Cladorrhinum; s__Cladorrhinum_foecundissimum
ASV1049	160	0	k__Fungi; p__Basidiomycota; c__Agaricomycetes; o__Sebacinales; f__Sebacinaceae; g__Sebacina; s__unclassified_Sebacina
ASV10490	3	0	k__Fungi; p__Ascomycota; c__Sordariomycetes; o__Hypocreales; f__unclassified_Hypocreales; g__unclassified_Hypocreales; s__unclassified_Hypocreales
ASV10491	3	0	k__Fungi; p__Basidiomycota; c__unclassified_Basidiomycota; o__unclassified_Basidiomycota; f__unclassified_Basidiomycota; g__unclassified_Basidiomycota; s__unclassified_Basidiomycota
ASV10492	3	0	k__Fungi; p__Ascomycota; c__Leotiomycetes; o__Helotiales; f__unidentified; g__Cadophora; s__unclassified_Cadophora
ASV10493	3	0	k__Fungi; p__Chytridiomycota; c__unidentified; o__unidentified; f__unidentified; g__unidentified; s__unidentified
ASV10494	3	0	k__Fungi; p__Ascomycota; c__Leotiomycetes; o__Helotiales; f__unclassified_Helotiales; g__unclassified_Helotiales; s__unclassified_Helotiales
ASV10495	3	0	k__Fungi; p__unclassified_Fungi; c__unclassified_Fungi; o__unclassified_Fungi; f__unclassified_Fungi; g__unclassified_Fungi; s__unclassified_Fungi
ASV10496	3	0	k__Fungi; p__unclassified_Fungi; c__unclassified_Fungi; o__unclassified_Fungi; f__unclassified_Fungi; g__unclassified_Fungi; s__unclassified_Fungi
ASV10497	3	0	k__Fungi; p__unclassified_Fungi; c__unclassified_Fungi; o__unclassified_Fungi; f__unclassified_Fungi; g__unclassified_Fungi; s__unclassified_Fungi
ASV10498	3	0	k__Fungi; p__Ascomycota; c__Pezizomycetes; o__Pezizales; f__Ascodesmidaceae; g__Cephaliophora; s__Cephaliophora_tropica
ASV10499	3	0	k__Fungi; p__Ascomycota; c__Eurotiomycetes; o__Chaetothyriales; f__unclassified_Chaetothyriales; g__unclassified_Chaetothyriales; s__unclassified_Chaetothyriales
ASV105	395	307	k__Fungi; p__Ascomycota; c__Saccharomycetes; o__Saccharomycetales; f__Saccharomycetaceae; g__Kazachstania; s__Kazachstania_bulderi
ASV1050	16	0	k__Fungi; p__Ascomycota; c__Sordariomycetes; o__Hypocreales; f__Cordycipitaceae; g__Simplicillium; s__Simplicillium_lamellicola
ASV10500	3	0	k__Fungi; p__Ascomycota; c__Eurotiomycetes; o__Onygenales; f__Onygenales_fam_Incertae_sedis; g__Chrysosporium; s__Chrysosporium_lobatum
ASV10501	3	0	k__Fungi; p__Basidiomycota; c__Microbotryomycetes; o__Kriegeriales; f__Kriegeriaceae; g__unclassified_Kriegeriaceae; s__unclassified_Kriegeriaceae
ASV10502	3	0	k__Fungi; p__Ascomycota; c__Dothideomycetes; o__Pleosporales; f__Didymosphaeriaceae; g__Paraconiothyrium; s__Paraconiothyrium_archidendri
ASV10503	3	0	k__Fungi; p__Ascomycota; c__unclassified_Ascomycota; o__unclassified_Ascomycota; f__unclassified_Ascomycota; g__unclassified_Ascomycota; s__unclassified_Ascomycota
ASV10504	3	0	k__Fungi; p__Basidiomycota; c__unclassified_Basidiomycota; o__unclassified_Basidiomycota; f__unclassified_Basidiomycota; g__unclassified_Basidiomycota; s__unclassified_Basidiomycota
ASV10505	3	0	k__Fungi; p__unclassified_Fungi; c__unclassified_Fungi; o__unclassified_Fungi; f__unclassified_Fungi; g__unclassified_Fungi; s__unclassified_Fungi
ASV10506	3	0	k__Fungi; p__unclassified_Fungi; c__unclassified_Fungi; o__unclassified_Fungi; f__unclassified_Fungi; g__unclassified_Fungi; s__unclassified_Fungi
ASV10507	3	0	k__Fungi; p__Glomeromycota; c__unclassified_Glomeromycota; o__unclassified_Glomeromycota; f__unclassified_Glomeromycota; g__unclassified_Glomeromycota; s__unclassified_Glomeromycota
ASV10508	3	0	k__Fungi; p__unclassified_Fungi; c__unclassified_Fungi; o__unclassified_Fungi; f__unclassified_Fungi; g__unclassified_Fungi; s__unclassified_Fungi
ASV10509	3	0	k__Fungi; p__unclassified_Fungi; c__unclassified_Fungi; o__unclassified_Fungi; f__unclassified_Fungi; g__unclassified_Fungi; s__unclassified_Fungi
ASV10510	3	0	k__Fungi; p__unclassified_Fungi; c__unclassified_Fungi; o__unclassified_Fungi; f__unclassified_Fungi; g__unclassified_Fungi; s__unclassified_Fungi
ASV10511	3	0	k__Fungi; p__Basidiomycota; c__Agaricomycetes; o__unclassified_Agaricomycetes; f__unclassified_Agaricomycetes; g__unclassified_Agaricomycetes; s__unclassified_Agaricomycetes
ASV10512	3	0	k__Fungi; p__Ascomycota; c__Archaeorhizomycetes; o__Archaeorhizomycetales; f__Archaeorhizomycetaceae; g__Archaeorhizomyces; s__Archaeorhizomyces_borealis
ASV10513	3	0	k__Fungi; p__unclassified_Fungi; c__unclassified_Fungi; o__unclassified_Fungi; f__unclassified_Fungi; g__unclassified_Fungi; s__unclassified_Fungi
ASV10514	3	0	k__Fungi; p__Rozellomycota; c__unidentified; o__unidentified; f__unidentified; g__unidentified; s__unidentified
ASV10515	3	0	k__Fungi; p__Basidiomycota; c__Tremellomycetes; o__Tremellales; f__Tremellaceae; g__Tremella; s__Tremella_globispora
ASV10516	3	0	k__Fungi; p__unclassified_Fungi; c__unclassified_Fungi; o__unclassified_Fungi; f__unclassified_Fungi; g__unclassified_Fungi; s__unclassified_Fungi
ASV10517	3	0	k__Fungi; p__Ascomycota; c__Saccharomycetes; o__Saccharomycetales; f__unclassified_Saccharomycetales; g__unclassified_Saccharomycetales; s__unclassified_Saccharomycetales
ASV10518	3	0	k__Fungi; p__Basidiomycota; c__unclassified_Basidiomycota; o__unclassified_Basidiomycota; f__unclassified_Basidiomycota; g__unclassified_Basidiomycota; s__unclassified_Basidiomycota
ASV10519	3	0	k__Fungi; p__Basidiomycota; c__unclassified_Basidiomycota; o__unclassified_Basidiomycota; f__unclassified_Basidiomycota; g__unclassified_Basidiomycota; s__unclassified_Basidiomycota
ASV1052	0	170	k__Fungi; p__Chytridiomycota; c__Chytridiomycetes; o__Chytridiales; f__Chytridiaceae; g__unidentified; s__unidentified
ASV10520	3	0	k__Fungi; p__Chytridiomycota; c__Chytridiomycetes; o__Chytridiales; f__Chytridiaceae; g__Phlyctochytrium; s__Phlyctochytrium_africanum
ASV10521	3	0	k__Fungi; p__unclassified_Fungi; c__unclassified_Fungi; o__unclassified_Fungi; f__unclassified_Fungi; g__unclassified_Fungi; s__unclassified_Fungi
ASV10522	3	0	k__Fungi; p__Chytridiomycota; c__unidentified; o__unidentified; f__unidentified; g__unidentified; s__unidentified
ASV10523	3	0	k__Fungi; p__Chytridiomycota; c__unidentified; o__unidentified; f__unidentified; g__unidentified; s__unidentified
ASV10524	3	0	k__Fungi; p__unclassified_Fungi; c__unclassified_Fungi; o__unclassified_Fungi; f__unclassified_Fungi; g__unclassified_Fungi; s__unclassified_Fungi
ASV10525	3	0	k__Fungi; p__unclassified_Fungi; c__unclassified_Fungi; o__unclassified_Fungi; f__unclassified_Fungi; g__unclassified_Fungi; s__unclassified_Fungi
ASV10526	3	0	k__Fungi; p__Basidiomycota; c__Ustilaginomycetes; o__Ustilaginales; f__Ustilaginaceae; g__Ustilago; s__Ustilago_esculenta
ASV10527	3	0	k__Fungi; p__unclassified_Fungi; c__unclassified_Fungi; o__unclassified_Fungi; f__unclassified_Fungi; g__unclassified_Fungi; s__unclassified_Fungi
ASV10528	3	0	k__Fungi; p__Basidiomycota; c__unclassified_Basidiomycota; o__unclassified_Basidiomycota; f__unclassified_Basidiomycota; g__unclassified_Basidiomycota; s__unclassified_Basidiomycota
ASV10529	3	0	k__Fungi; p__Ascomycota; c__Dothideomycetes; o__Pleosporales; f__Pleosporaceae; g__Curvularia; s__Curvularia_soli
ASV10530	3	0	k__Fungi; p__Ascomycota; c__Dothideomycetes; o__Pleosporales; f__Pleosporaceae; g__Alternaria; s__unclassified_Alternaria
ASV10531	3	0	k__Fungi; p__Ascomycota; c__Leotiomycetes; o__unidentified; f__unidentified; g__Scytalidium; s__Scytalidium_lignicola
ASV10532	3	0	k__Fungi; p__Ascomycota; c__Sordariomycetes; o__Xylariales; f__Apiosporaceae; g__Arthrinium; s__Arthrinium_marii
ASV10533	3	0	k__Fungi; p__Ascomycota; c__Sordariomycetes; o__unidentified; f__unidentified; g__unidentified; s__unidentified
ASV10534	3	0	k__Fungi; p__unclassified_Fungi; c__unclassified_Fungi; o__unclassified_Fungi; f__unclassified_Fungi; g__unclassified_Fungi; s__unclassified_Fungi
ASV10535	3	0	k__Fungi; p__Ascomycota; c__Saccharomycetes; o__Saccharomycetales; f__Saccharomycetaceae; g__Kazachstania; s__Kazachstania_humilis
ASV10536	3	0	k__Fungi; p__unclassified_Fungi; c__unclassified_Fungi; o__unclassified_Fungi; f__unclassified_Fungi; g__unclassified_Fungi; s__unclassified_Fungi
ASV10537	3	0	k__Fungi; p__unclassified_Fungi; c__unclassified_Fungi; o__unclassified_Fungi; f__unclassified_Fungi; g__unclassified_Fungi; s__unclassified_Fungi
ASV10538	3	0	k__Fungi; p__Ascomycota; c__Dothideomycetes; o__Pleosporales; f__Phaeosphaeriaceae; g__unclassified_Phaeosphaeriaceae; s__unclassified_Phaeosphaeriaceae
ASV10539	3	0	k__Fungi; p__unclassified_Fungi; c__unclassified_Fungi; o__unclassified_Fungi; f__unclassified_Fungi; g__unclassified_Fungi; s__unclassified_Fungi
ASV1054	0	153	k__Fungi; p__Ascomycota; c__unclassified_Ascomycota; o__unclassified_Ascomycota; f__unclassified_Ascomycota; g__unclassified_Ascomycota; s__unclassified_Ascomycota
ASV10540	3	0	k__Fungi; p__Ascomycota; c__Leotiomycetes; o__Helotiales; f__unclassified_Helotiales; g__unclassified_Helotiales; s__unclassified_Helotiales
ASV10541	3	0	k__Fungi; p__Ascomycota; c__Pezizomycetes; o__Pezizales; f__Pezizaceae; g__unidentified; s__unidentified
ASV10542	3	0	k__Fungi; p__Ascomycota; c__Dothideomycetes; o__Dothideales; f__unclassified_Dothideales; g__unclassified_Dothideales; s__unclassified_Dothideales
ASV10543	3	0	k__Fungi; p__Basidiomycota; c__unclassified_Basidiomycota; o__unclassified_Basidiomycota; f__unclassified_Basidiomycota; g__unclassified_Basidiomycota; s__unclassified_Basidiomycota
ASV10544	3	0	k__Fungi; p__unclassified_Fungi; c__unclassified_Fungi; o__unclassified_Fungi; f__unclassified_Fungi; g__unclassified_Fungi; s__unclassified_Fungi
ASV10545	3	0	k__Fungi; p__unclassified_Fungi; c__unclassified_Fungi; o__unclassified_Fungi; f__unclassified_Fungi; g__unclassified_Fungi; s__unclassified_Fungi
ASV10546	3	0	k__Fungi; p__Basidiomycota; c__unclassified_Basidiomycota; o__unclassified_Basidiomycota; f__unclassified_Basidiomycota; g__unclassified_Basidiomycota; s__unclassified_Basidiomycota
ASV10547	3	0	k__Fungi; p__unclassified_Fungi; c__unclassified_Fungi; o__unclassified_Fungi; f__unclassified_Fungi; g__unclassified_Fungi; s__unclassified_Fungi
ASV10548	3	0	k__Fungi; p__Basidiomycota; c__Agaricomycetes; o__Polyporales; f__Phanerochaetaceae; g__Phanerochaete; s__Phanerochaete_concrescens
ASV10549	3	0	k__Fungi; p__unclassified_Fungi; c__unclassified_Fungi; o__unclassified_Fungi; f__unclassified_Fungi; g__unclassified_Fungi; s__unclassified_Fungi
ASV10550	3	0	k__Fungi; p__Ascomycota; c__Dothideomycetes; o__Pleosporales; f__unclassified_Pleosporales; g__unclassified_Pleosporales; s__unclassified_Pleosporales
ASV10551	3	0	k__Fungi; p__Ascomycota; c__unclassified_Ascomycota; o__unclassified_Ascomycota; f__unclassified_Ascomycota; g__unclassified_Ascomycota; s__unclassified_Ascomycota
ASV10552	3	0	k__Fungi; p__Basidiomycota; c__unclassified_Basidiomycota; o__unclassified_Basidiomycota; f__unclassified_Basidiomycota; g__unclassified_Basidiomycota; s__unclassified_Basidiomycota
ASV10553	3	0	k__Fungi; p__unclassified_Fungi; c__unclassified_Fungi; o__unclassified_Fungi; f__unclassified_Fungi; g__unclassified_Fungi; s__unclassified_Fungi
ASV10554	3	0	k__Fungi; p__Basidiomycota; c__unclassified_Basidiomycota; o__unclassified_Basidiomycota; f__unclassified_Basidiomycota; g__unclassified_Basidiomycota; s__unclassified_Basidiomycota
ASV10555	3	0	k__Fungi; p__Basidiomycota; c__unclassified_Basidiomycota; o__unclassified_Basidiomycota; f__unclassified_Basidiomycota; g__unclassified_Basidiomycota; s__unclassified_Basidiomycota
ASV10556	3	0	k__Fungi; p__Basidiomycota; c__unclassified_Basidiomycota; o__unclassified_Basidiomycota; f__unclassified_Basidiomycota; g__unclassified_Basidiomycota; s__unclassified_Basidiomycota
ASV10557	3	0	k__Fungi; p__Ascomycota; c__Dothideomycetes; o__Pleosporales; f__Phaeosphaeriaceae; g__Phaeosphaeria; s__Phaeosphaeria_caricis
ASV10558	3	0	k__Fungi; p__Ascomycota; c__Dothideomycetes; o__Pleosporales; f__Pleosporaceae; g__Neocamarosporium; s__Neocamarosporium_salsolae
ASV10559	3	0	k__Fungi; p__Ascomycota; c__Dothideomycetes; o__Pleosporales; f__Phaeosphaeriaceae; g__Paraphoma; s__Paraphoma_rhaphiolepidis
ASV10560	3	0	k__Fungi; p__Ascomycota; c__Pezizomycetes; o__Pezizales; f__Pezizaceae; g__unidentified; s__unidentified
ASV10561	3	0	k__Fungi; p__Ascomycota; c__Eurotiomycetes; o__Chaetothyriales; f__unclassified_Chaetothyriales; g__unclassified_Chaetothyriales; s__unclassified_Chaetothyriales
ASV10562	3	0	k__Fungi; p__Ascomycota; c__Dothideomycetes; o__Pleosporales; f__Sporormiaceae; g__unclassified_Sporormiaceae; s__unclassified_Sporormiaceae
ASV10563	3	0	k__Fungi; p__Basidiomycota; c__Agaricomycetes; o__Agaricales; f__unidentified; g__unidentified; s__unidentified
ASV10564	3	0	k__Fungi; p__Basidiomycota; c__Agaricomycetes; o__Agaricales; f__Entolomataceae; g__Clitopilus; s__unidentified
ASV10565	3	0	k__Fungi; p__Ascomycota; c__Leotiomycetes; o__Helotiales; f__unclassified_Helotiales; g__unclassified_Helotiales; s__unclassified_Helotiales
ASV10566	3	0	k__Fungi; p__Ascomycota; c__Dothideomycetes; o__Botryosphaeriales; f__Phyllostictaceae; g__Phyllosticta; s__Phyllosticta_paxistimae
ASV10567	3	0	k__Fungi; p__unclassified_Fungi; c__unclassified_Fungi; o__unclassified_Fungi; f__unclassified_Fungi; g__unclassified_Fungi; s__unclassified_Fungi
ASV10568	3	0	k__Fungi; p__unclassified_Fungi; c__unclassified_Fungi; o__unclassified_Fungi; f__unclassified_Fungi; g__unclassified_Fungi; s__unclassified_Fungi
ASV10569	3	0	k__Fungi; p__unclassified_Fungi; c__unclassified_Fungi; o__unclassified_Fungi; f__unclassified_Fungi; g__unclassified_Fungi; s__unclassified_Fungi
ASV10570	3	0	k__Fungi; p__Ascomycota; c__Sordariomycetes; o__Sordariales; f__unclassified_Sordariales; g__unclassified_Sordariales; s__unclassified_Sordariales
ASV10571	3	0	k__Fungi; p__Ascomycota; c__Dothideomycetes; o__Pleosporales; f__Phaeosphaeriaceae; g__Setophoma; s__unidentified
ASV10572	3	0	k__Fungi; p__Basidiomycota; c__Agaricomycetes; o__Agaricales; f__Tricholomataceae; g__Mycena; s__unidentified
ASV10573	3	0	k__Fungi; p__Basidiomycota; c__unclassified_Basidiomycota; o__unclassified_Basidiomycota; f__unclassified_Basidiomycota; g__unclassified_Basidiomycota; s__unclassified_Basidiomycota
ASV10574	3	0	k__Fungi; p__Basidiomycota; c__Agaricomycetes; o__unclassified_Agaricomycetes; f__unclassified_Agaricomycetes; g__unclassified_Agaricomycetes; s__unclassified_Agaricomycetes
ASV10575	3	0	k__Fungi; p__Ascomycota; c__Sordariomycetes; o__unclassified_Sordariomycetes; f__unclassified_Sordariomycetes; g__unclassified_Sordariomycetes; s__unclassified_Sordariomycetes
ASV10576	3	0	k__Fungi; p__unclassified_Fungi; c__unclassified_Fungi; o__unclassified_Fungi; f__unclassified_Fungi; g__unclassified_Fungi; s__unclassified_Fungi
ASV10577	3	0	k__Fungi; p__Basidiomycota; c__unclassified_Basidiomycota; o__unclassified_Basidiomycota; f__unclassified_Basidiomycota; g__unclassified_Basidiomycota; s__unclassified_Basidiomycota
ASV10578	3	0	k__Fungi; p__unclassified_Fungi; c__unclassified_Fungi; o__unclassified_Fungi; f__unclassified_Fungi; g__unclassified_Fungi; s__unclassified_Fungi
ASV10579	3	0	k__Fungi; p__Ascomycota; c__unclassified_Ascomycota; o__unclassified_Ascomycota; f__unclassified_Ascomycota; g__unclassified_Ascomycota; s__unclassified_Ascomycota
ASV10580	3	0	k__Fungi; p__Ascomycota; c__Saccharomycetes; o__Saccharomycetales; f__unclassified_Saccharomycetales; g__unclassified_Saccharomycetales; s__unclassified_Saccharomycetales
ASV10581	3	0	k__Fungi; p__unclassified_Fungi; c__unclassified_Fungi; o__unclassified_Fungi; f__unclassified_Fungi; g__unclassified_Fungi; s__unclassified_Fungi
ASV10582	3	0	k__Fungi; p__Ascomycota; c__unclassified_Ascomycota; o__unclassified_Ascomycota; f__unclassified_Ascomycota; g__unclassified_Ascomycota; s__unclassified_Ascomycota
ASV10583	3	0	k__Fungi; p__Chytridiomycota; c__unidentified; o__unidentified; f__unidentified; g__unidentified; s__unidentified
ASV10584	3	0	k__Fungi; p__Basidiomycota; c__Microbotryomycetes; o__Sporidiobolales; f__Sporidiobolaceae; g__Sporobolomyces; s__Sporobolomyces_beijingensis
ASV10585	3	0	k__Fungi; p__Ascomycota; c__Dothideomycetes; o__Eremomycetales; f__Eremomycetaceae; g__Arthrographis; s__Arthrographis_kalrae
ASV10586	3	0	k__Fungi; p__unclassified_Fungi; c__unclassified_Fungi; o__unclassified_Fungi; f__unclassified_Fungi; g__unclassified_Fungi; s__unclassified_Fungi
ASV10587	3	0	k__Fungi; p__Ascomycota; c__Sordariomycetes; o__Sordariales; f__Lasiosphaeriaceae; g__Echria; s__Echria_gigantospora
ASV10588	3	0	k__Fungi; p__Ascomycota; c__Dothideomycetes; o__Pleosporales; f__Phaeosphaeriaceae; g__Phaeosphaeria; s__Phaeosphaeria_podocarpi
ASV10589	3	0	k__Fungi; p__Basidiomycota; c__Tremellomycetes; o__Filobasidiales; f__Piskurozymaceae; g__Solicoccozyma; s__Solicoccozyma_aeria
ASV10590	3	0	k__Fungi; p__Ascomycota; c__unclassified_Ascomycota; o__unclassified_Ascomycota; f__unclassified_Ascomycota; g__unclassified_Ascomycota; s__unclassified_Ascomycota
ASV10591	3	0	k__Fungi; p__Ascomycota; c__Sordariomycetes; o__Hypocreales; f__Hypocreales_fam_Incertae_sedis; g__Acremonium; s__Acremonium_alternatum
ASV10592	3	0	k__Fungi; p__Ascomycota; c__Saccharomycetes; o__Saccharomycetales; f__Saccharomycodaceae; g__Hanseniaspora; s__Hanseniaspora_valbyensis
ASV10593	3	0	k__Fungi; p__Chytridiomycota; c__Spizellomycetes; o__Spizellomycetales; f__Powellomycetaceae; g__Powellomyces; s__unidentified
ASV10594	3	0	k__Fungi; p__Chytridiomycota; c__unidentified; o__unidentified; f__unidentified; g__unidentified; s__unidentified
ASV10595	3	0	k__Fungi; p__unclassified_Fungi; c__unclassified_Fungi; o__unclassified_Fungi; f__unclassified_Fungi; g__unclassified_Fungi; s__unclassified_Fungi
ASV10596	3	0	k__Fungi; p__Basidiomycota; c__Ustilaginomycetes; o__Ustilaginales; f__Ustilaginaceae; g__Pseudozyma; s__Pseudozyma_hubeiensis
ASV10597	3	0	k__Fungi; p__unclassified_Fungi; c__unclassified_Fungi; o__unclassified_Fungi; f__unclassified_Fungi; g__unclassified_Fungi; s__unclassified_Fungi
ASV10598	3	0	k__Fungi; p__unclassified_Fungi; c__unclassified_Fungi; o__unclassified_Fungi; f__unclassified_Fungi; g__unclassified_Fungi; s__unclassified_Fungi
ASV10599	3	0	k__Fungi; p__Chytridiomycota; c__unidentified; o__unidentified; f__unidentified; g__unidentified; s__unidentified
ASV106	0	80	k__Fungi; p__Ascomycota; c__Leotiomycetes; o__Helotiales; f__unidentified; g__unclassified_unidentified; s__unclassified_unidentified
ASV10600	3	0	k__Fungi; p__unclassified_Fungi; c__unclassified_Fungi; o__unclassified_Fungi; f__unclassified_Fungi; g__unclassified_Fungi; s__unclassified_Fungi
ASV10601	3	0	k__Fungi; p__unclassified_Fungi; c__unclassified_Fungi; o__unclassified_Fungi; f__unclassified_Fungi; g__unclassified_Fungi; s__unclassified_Fungi
ASV10602	3	0	k__Fungi; p__Ascomycota; c__Sordariomycetes; o__Xylariales; f__Diatrypaceae; g__unclassified_Diatrypaceae; s__unclassified_Diatrypaceae
ASV10603	3	0	k__Fungi; p__Ascomycota; c__Sordariomycetes; o__Sordariales; f__unclassified_Sordariales; g__unclassified_Sordariales; s__unclassified_Sordariales
ASV10604	3	0	k__Fungi; p__Ascomycota; c__Sordariomycetes; o__unclassified_Sordariomycetes; f__unclassified_Sordariomycetes; g__unclassified_Sordariomycetes; s__unclassified_Sordariomycetes
ASV10605	3	0	k__Fungi; p__Ascomycota; c__Sordariomycetes; o__Branch06; f__unidentified; g__unidentified; s__unidentified
ASV10606	3	0	k__Fungi; p__unclassified_Fungi; c__unclassified_Fungi; o__unclassified_Fungi; f__unclassified_Fungi; g__unclassified_Fungi; s__unclassified_Fungi
ASV10607	3	0	k__Fungi; p__Rozellomycota; c__unidentified; o__unidentified; f__unidentified; g__unidentified; s__unidentified
ASV10608	3	0	k__Fungi; p__Basidiomycota; c__unclassified_Basidiomycota; o__unclassified_Basidiomycota; f__unclassified_Basidiomycota; g__unclassified_Basidiomycota; s__unclassified_Basidiomycota
ASV10609	3	0	k__Fungi; p__Basidiomycota; c__unclassified_Basidiomycota; o__unclassified_Basidiomycota; f__unclassified_Basidiomycota; g__unclassified_Basidiomycota; s__unclassified_Basidiomycota
ASV10610	3	0	k__Fungi; p__Basidiomycota; c__Agaricomycetes; o__Auriculariales; f__unclassified_Auriculariales; g__unclassified_Auriculariales; s__unclassified_Auriculariales
ASV10611	3	0	k__Fungi; p__Mucoromycota; c__Mucoromycetes; o__Mucorales; f__Mucoraceae; g__Mucor; s__Mucor_racemosus
ASV10612	3	0	k__Fungi; p__unclassified_Fungi; c__unclassified_Fungi; o__unclassified_Fungi; f__unclassified_Fungi; g__unclassified_Fungi; s__unclassified_Fungi
ASV10613	3	0	k__Fungi; p__Rozellomycota; c__unidentified; o__unidentified; f__unidentified; g__unidentified; s__unidentified
ASV10614	3	0	k__Fungi; p__Basidiomycota; c__unclassified_Basidiomycota; o__unclassified_Basidiomycota; f__unclassified_Basidiomycota; g__unclassified_Basidiomycota; s__unclassified_Basidiomycota
ASV10615	3	0	k__Fungi; p__Basidiomycota; c__unclassified_Basidiomycota; o__unclassified_Basidiomycota; f__unclassified_Basidiomycota; g__unclassified_Basidiomycota; s__unclassified_Basidiomycota
ASV10616	3	0	k__Fungi; p__Ascomycota; c__Pezizomycetes; o__Pezizales; f__Pyronemataceae; g__Trichophaeopsis; s__unidentified
ASV10617	3	0	k__Fungi; p__unclassified_Fungi; c__unclassified_Fungi; o__unclassified_Fungi; f__unclassified_Fungi; g__unclassified_Fungi; s__unclassified_Fungi
ASV10618	3	0	k__Fungi; p__Rozellomycota; c__unidentified; o__unidentified; f__unidentified; g__unidentified; s__unidentified
ASV10619	3	0	k__Fungi; p__unclassified_Fungi; c__unclassified_Fungi; o__unclassified_Fungi; f__unclassified_Fungi; g__unclassified_Fungi; s__unclassified_Fungi
ASV10620	3	0	k__Fungi; p__Ascomycota; c__Orbiliomycetes; o__Orbiliales; f__Orbiliaceae; g__unclassified_Orbiliaceae; s__unclassified_Orbiliaceae
ASV10621	3	0	k__Fungi; p__Basidiomycota; c__Agaricomycetes; o__Thelephorales; f__Thelephoraceae; g__unclassified_Thelephoraceae; s__unclassified_Thelephoraceae
ASV10622	3	0	k__Fungi; p__Ascomycota; c__Dothideomycetes; o__unidentified; f__unidentified; g__Bonordeniella; s__Coniosporium_apollinis
ASV10623	3	0	k__Fungi; p__unclassified_Fungi; c__unclassified_Fungi; o__unclassified_Fungi; f__unclassified_Fungi; g__unclassified_Fungi; s__unclassified_Fungi
ASV10624	3	0	k__Fungi; p__Basidiomycota; c__unclassified_Basidiomycota; o__unclassified_Basidiomycota; f__unclassified_Basidiomycota; g__unclassified_Basidiomycota; s__unclassified_Basidiomycota
ASV10625	3	0	k__Fungi; p__Basidiomycota; c__Tremellomycetes; o__Tremellales; f__unclassified_Tremellales; g__unclassified_Tremellales; s__unclassified_Tremellales
ASV10626	3	0	k__Fungi; p__Ascomycota; c__Eurotiomycetes; o__Chaetothyriales; f__unclassified_Chaetothyriales; g__unclassified_Chaetothyriales; s__unclassified_Chaetothyriales
ASV10627	3	0	k__Fungi; p__Basidiomycota; c__unclassified_Basidiomycota; o__unclassified_Basidiomycota; f__unclassified_Basidiomycota; g__unclassified_Basidiomycota; s__unclassified_Basidiomycota
ASV10628	3	0	k__Fungi; p__Basidiomycota; c__Agaricomycetes; o__Agaricales; f__Physalacriaceae; g__Armillaria; s__Armillaria_borealis
ASV10629	3	0	k__Fungi; p__Basidiomycota; c__Agaricomycetes; o__Agaricales; f__Bolbitiaceae; g__Agrocybe; s__Agrocybe_arvalis
ASV1063	5	0	k__Fungi; p__Chytridiomycota; c__unidentified; o__unidentified; f__unidentified; g__unidentified; s__unidentified
ASV10630	3	0	k__Fungi; p__Basidiomycota; c__Agaricomycetes; o__Agaricales; f__Cortinariaceae; g__Gymnopilus; s__Gymnopilus_purpureosquamulosus
ASV10631	3	0	k__Fungi; p__Basidiomycota; c__Agaricomycetes; o__Agaricales; f__Hymenogastraceae; g__Hymenogaster; s__unidentified
ASV10632	3	0	k__Fungi; p__Basidiomycota; c__unclassified_Basidiomycota; o__unclassified_Basidiomycota; f__unclassified_Basidiomycota; g__unclassified_Basidiomycota; s__unclassified_Basidiomycota
ASV10633	3	0	k__Fungi; p__Basidiomycota; c__Agaricomycetes; o__unclassified_Agaricomycetes; f__unclassified_Agaricomycetes; g__unclassified_Agaricomycetes; s__unclassified_Agaricomycetes
ASV10634	3	0	k__Fungi; p__unclassified_Fungi; c__unclassified_Fungi; o__unclassified_Fungi; f__unclassified_Fungi; g__unclassified_Fungi; s__unclassified_Fungi
ASV10635	3	0	k__Fungi; p__unclassified_Fungi; c__unclassified_Fungi; o__unclassified_Fungi; f__unclassified_Fungi; g__unclassified_Fungi; s__unclassified_Fungi
ASV10636	3	0	k__Fungi; p__Basidiomycota; c__unclassified_Basidiomycota; o__unclassified_Basidiomycota; f__unclassified_Basidiomycota; g__unclassified_Basidiomycota; s__unclassified_Basidiomycota
ASV10637	3	0	k__Fungi; p__Ascomycota; c__unclassified_Ascomycota; o__unclassified_Ascomycota; f__unclassified_Ascomycota; g__unclassified_Ascomycota; s__unclassified_Ascomycota
ASV10638	3	0	k__Fungi; p__unclassified_Fungi; c__unclassified_Fungi; o__unclassified_Fungi; f__unclassified_Fungi; g__unclassified_Fungi; s__unclassified_Fungi
ASV10639	3	0	k__Fungi; p__Ascomycota; c__Eurotiomycetes; o__Eurotiales; f__Trichocomaceae; g__Xerochrysium; s__Xerochrysium_dermatitidis
ASV10640	3	0	k__Fungi; p__unclassified_Fungi; c__unclassified_Fungi; o__unclassified_Fungi; f__unclassified_Fungi; g__unclassified_Fungi; s__unclassified_Fungi
ASV10641	3	0	k__Fungi; p__Basidiomycota; c__unclassified_Basidiomycota; o__unclassified_Basidiomycota; f__unclassified_Basidiomycota; g__unclassified_Basidiomycota; s__unclassified_Basidiomycota
ASV10642	3	0	k__Fungi; p__unclassified_Fungi; c__unclassified_Fungi; o__unclassified_Fungi; f__unclassified_Fungi; g__unclassified_Fungi; s__unclassified_Fungi
ASV10643	3	0	k__Fungi; p__Blastocladiomycota; c__unidentified; o__unidentified; f__unidentified; g__unidentified; s__unidentified
ASV10644	3	0	k__Fungi; p__unclassified_Fungi; c__unclassified_Fungi; o__unclassified_Fungi; f__unclassified_Fungi; g__unclassified_Fungi; s__unclassified_Fungi
ASV10645	3	0	k__Fungi; p__unclassified_Fungi; c__unclassified_Fungi; o__unclassified_Fungi; f__unclassified_Fungi; g__unclassified_Fungi; s__unclassified_Fungi
ASV10646	3	0	k__Fungi; p__unclassified_Fungi; c__unclassified_Fungi; o__unclassified_Fungi; f__unclassified_Fungi; g__unclassified_Fungi; s__unclassified_Fungi
ASV10647	3	0	k__Fungi; p__unclassified_Fungi; c__unclassified_Fungi; o__unclassified_Fungi; f__unclassified_Fungi; g__unclassified_Fungi; s__unclassified_Fungi
ASV10648	3	0	k__Fungi; p__unclassified_Fungi; c__unclassified_Fungi; o__unclassified_Fungi; f__unclassified_Fungi; g__unclassified_Fungi; s__unclassified_Fungi
ASV10649	3	0	k__Fungi; p__unclassified_Fungi; c__unclassified_Fungi; o__unclassified_Fungi; f__unclassified_Fungi; g__unclassified_Fungi; s__unclassified_Fungi
ASV1065	53	0	k__Fungi; p__Basidiomycota; c__Exobasidiomycetes; o__Golubeviales; f__Golubeviaceae; g__Golubevia; s__Golubevia_pallescens
ASV10650	3	0	k__Fungi; p__Basidiomycota; c__Cystobasidiomycetes; o__Cystobasidiales; f__Cystobasidiaceae; g__Cystobasidium; s__Cystobasidium_calyptogenae
ASV10651	3	0	k__Fungi; p__Ascomycota; c__Sordariomycetes; o__Glomerellales; f__unclassified_Glomerellales; g__unclassified_Glomerellales; s__unclassified_Glomerellales
ASV10652	3	0	k__Fungi; p__unclassified_Fungi; c__unclassified_Fungi; o__unclassified_Fungi; f__unclassified_Fungi; g__unclassified_Fungi; s__unclassified_Fungi
ASV10653	3	0	k__Fungi; p__Ascomycota; c__unclassified_Ascomycota; o__unclassified_Ascomycota; f__unclassified_Ascomycota; g__unclassified_Ascomycota; s__unclassified_Ascomycota
ASV10654	3	0	k__Fungi; p__unclassified_Fungi; c__unclassified_Fungi; o__unclassified_Fungi; f__unclassified_Fungi; g__unclassified_Fungi; s__unclassified_Fungi
ASV10655	3	0	k__Fungi; p__unclassified_Fungi; c__unclassified_Fungi; o__unclassified_Fungi; f__unclassified_Fungi; g__unclassified_Fungi; s__unclassified_Fungi
ASV10656	3	0	k__Fungi; p__Ascomycota; c__Saccharomycetes; o__Saccharomycetales; f__unclassified_Saccharomycetales; g__unclassified_Saccharomycetales; s__unclassified_Saccharomycetales
ASV10657	3	0	k__Fungi; p__Ascomycota; c__Sordariomycetes; o__unclassified_Sordariomycetes; f__unclassified_Sordariomycetes; g__unclassified_Sordariomycetes; s__unclassified_Sordariomycetes
ASV10658	3	0	k__Fungi; p__unclassified_Fungi; c__unclassified_Fungi; o__unclassified_Fungi; f__unclassified_Fungi; g__unclassified_Fungi; s__unclassified_Fungi
ASV10659	0	3	k__Fungi; p__Chytridiomycota; c__unclassified_Chytridiomycota; o__unclassified_Chytridiomycota; f__unclassified_Chytridiomycota; g__unclassified_Chytridiomycota; s__unclassified_Chytridiomycota
ASV10660	0	3	k__Fungi; p__Ascomycota; c__unclassified_Ascomycota; o__unclassified_Ascomycota; f__unclassified_Ascomycota; g__unclassified_Ascomycota; s__unclassified_Ascomycota
ASV10661	0	3	k__Fungi; p__unclassified_Fungi; c__unclassified_Fungi; o__unclassified_Fungi; f__unclassified_Fungi; g__unclassified_Fungi; s__unclassified_Fungi
ASV10662	0	3	k__Fungi; p__Basidiomycota; c__unclassified_Basidiomycota; o__unclassified_Basidiomycota; f__unclassified_Basidiomycota; g__unclassified_Basidiomycota; s__unclassified_Basidiomycota
ASV10663	0	3	k__Fungi; p__Ascomycota; c__Leotiomycetes; o__Helotiales; f__Hyaloscyphaceae; g__Albotricha; s__unclassified_Albotricha
ASV10664	0	3	k__Fungi; p__Basidiomycota; c__unclassified_Basidiomycota; o__unclassified_Basidiomycota; f__unclassified_Basidiomycota; g__unclassified_Basidiomycota; s__unclassified_Basidiomycota
ASV10665	0	3	k__Fungi; p__unclassified_Fungi; c__unclassified_Fungi; o__unclassified_Fungi; f__unclassified_Fungi; g__unclassified_Fungi; s__unclassified_Fungi
ASV10666	0	3	k__Fungi; p__Ascomycota; c__unclassified_Ascomycota; o__unclassified_Ascomycota; f__unclassified_Ascomycota; g__unclassified_Ascomycota; s__unclassified_Ascomycota
ASV10667	0	3	k__Fungi; p__Ascomycota; c__Pezizomycetes; o__Pezizales; f__Tuberaceae; g__Tuber; s__Tuber_huidongense
ASV10668	0	3	k__Fungi; p__unclassified_Fungi; c__unclassified_Fungi; o__unclassified_Fungi; f__unclassified_Fungi; g__unclassified_Fungi; s__unclassified_Fungi
ASV10669	0	3	k__Fungi; p__Ascomycota; c__unclassified_Ascomycota; o__unclassified_Ascomycota; f__unclassified_Ascomycota; g__unclassified_Ascomycota; s__unclassified_Ascomycota
ASV10670	0	3	k__Fungi; p__Basidiomycota; c__Agaricomycetes; o__Cantharellales; f__Ceratobasidiaceae; g__Ceratobasidium; s__unidentified
ASV10671	0	3	k__Fungi; p__Basidiomycota; c__Agaricomycetes; o__Agaricales; f__unclassified_Agaricales; g__unclassified_Agaricales; s__unclassified_Agaricales
ASV10672	0	3	k__Fungi; p__unclassified_Fungi; c__unclassified_Fungi; o__unclassified_Fungi; f__unclassified_Fungi; g__unclassified_Fungi; s__unclassified_Fungi
ASV10673	0	3	k__Fungi; p__Ascomycota; c__unclassified_Ascomycota; o__unclassified_Ascomycota; f__unclassified_Ascomycota; g__unclassified_Ascomycota; s__unclassified_Ascomycota
ASV10674	0	3	k__Fungi; p__Glomeromycota; c__Glomeromycetes; o__Diversisporales; f__Diversisporaceae; g__unclassified_Diversisporaceae; s__unclassified_Diversisporaceae
ASV10675	0	3	k__Fungi; p__Basidiomycota; c__unclassified_Basidiomycota; o__unclassified_Basidiomycota; f__unclassified_Basidiomycota; g__unclassified_Basidiomycota; s__unclassified_Basidiomycota
ASV10676	0	3	k__Fungi; p__unclassified_Fungi; c__unclassified_Fungi; o__unclassified_Fungi; f__unclassified_Fungi; g__unclassified_Fungi; s__unclassified_Fungi
ASV10677	0	3	k__Fungi; p__unclassified_Fungi; c__unclassified_Fungi; o__unclassified_Fungi; f__unclassified_Fungi; g__unclassified_Fungi; s__unclassified_Fungi
ASV10678	0	3	k__Fungi; p__unclassified_Fungi; c__unclassified_Fungi; o__unclassified_Fungi; f__unclassified_Fungi; g__unclassified_Fungi; s__unclassified_Fungi
ASV10679	0	3	k__Fungi; p__Ascomycota; c__Sordariomycetes; o__Xylariales; f__Microdochiaceae; g__Microdochium; s__Microdochium_seminicola
ASV1068	168	0	k__Fungi; p__Neocallimastigomycota; c__Neocallimastigomycetes; o__Neocallimastigales; f__Neocallimastigaceae; g__Cyllamyces; s__unidentified
ASV10680	0	3	k__Fungi; p__unclassified_Fungi; c__unclassified_Fungi; o__unclassified_Fungi; f__unclassified_Fungi; g__unclassified_Fungi; s__unclassified_Fungi
ASV10681	0	3	k__Fungi; p__Ascomycota; c__unclassified_Ascomycota; o__unclassified_Ascomycota; f__unclassified_Ascomycota; g__unclassified_Ascomycota; s__unclassified_Ascomycota
ASV10682	0	3	k__Fungi; p__Ascomycota; c__unclassified_Ascomycota; o__unclassified_Ascomycota; f__unclassified_Ascomycota; g__unclassified_Ascomycota; s__unclassified_Ascomycota
ASV10683	0	3	k__Fungi; p__Ascomycota; c__Pezizomycetes; o__Pezizales; f__Pyronemataceae; g__Geopora; s__unidentified
ASV10684	0	3	k__Fungi; p__Chytridiomycota; c__unidentified; o__unidentified; f__unidentified; g__unidentified; s__unidentified
ASV10685	0	3	k__Fungi; p__Kickxellomycota; c__Kickxellomycetes; o__Kickxellales; f__Kickxellaceae; g__Ramicandelaber; s__unidentified
ASV10686	0	3	k__Fungi; p__Ascomycota; c__unclassified_Ascomycota; o__unclassified_Ascomycota; f__unclassified_Ascomycota; g__unclassified_Ascomycota; s__unclassified_Ascomycota
ASV10687	0	3	k__Fungi; p__Ascomycota; c__Sordariomycetes; o__Coniochaetales; f__Coniochaetaceae; g__Coniochaeta; s__Coniochaeta_cipronana
ASV10688	0	3	k__Fungi; p__Ascomycota; c__Sordariomycetes; o__unclassified_Sordariomycetes; f__unclassified_Sordariomycetes; g__unclassified_Sordariomycetes; s__unclassified_Sordariomycetes
ASV10689	0	3	k__Fungi; p__Ascomycota; c__Sordariomycetes; o__Hypocreales; f__Ophiocordycipitaceae; g__Purpureocillium; s__Purpureocillium_lilacinum
ASV1069	0	168	k__Fungi; p__Neocallimastigomycota; c__Neocallimastigomycetes; o__Neocallimastigales; f__Neocallimastigaceae; g__Anaeromyces; s__Anaeromyces_robustus
ASV10690	0	3	k__Fungi; p__unclassified_Fungi; c__unclassified_Fungi; o__unclassified_Fungi; f__unclassified_Fungi; g__unclassified_Fungi; s__unclassified_Fungi
ASV10691	0	3	k__Fungi; p__Basidiomycota; c__Agaricomycetes; o__Agaricales; f__Inocybaceae; g__Inocybe; s__Inocybe_terrigena
ASV10692	0	3	k__Fungi; p__unclassified_Fungi; c__unclassified_Fungi; o__unclassified_Fungi; f__unclassified_Fungi; g__unclassified_Fungi; s__unclassified_Fungi
ASV10693	0	3	k__Fungi; p__unclassified_Fungi; c__unclassified_Fungi; o__unclassified_Fungi; f__unclassified_Fungi; g__unclassified_Fungi; s__unclassified_Fungi
ASV10694	0	3	k__Fungi; p__Ascomycota; c__unclassified_Ascomycota; o__unclassified_Ascomycota; f__unclassified_Ascomycota; g__unclassified_Ascomycota; s__unclassified_Ascomycota
ASV10695	0	3	k__Fungi; p__Basidiomycota; c__Agaricomycetes; o__Sebacinales; f__unclassified_Sebacinales; g__unclassified_Sebacinales; s__unclassified_Sebacinales
ASV10696	0	3	k__Fungi; p__Basidiomycota; c__Agaricomycetes; o__Cantharellales; f__Clavulinaceae; g__Membranomyces; s__unidentified
ASV10697	0	3	k__Fungi; p__Mucoromycota; c__Mucoromycetes; o__Mucorales; f__Rhizopodaceae; g__Rhizopus; s__Rhizopus_arrhizus
ASV10698	0	3	k__Fungi; p__unclassified_Fungi; c__unclassified_Fungi; o__unclassified_Fungi; f__unclassified_Fungi; g__unclassified_Fungi; s__unclassified_Fungi
ASV10699	0	3	k__Fungi; p__unclassified_Fungi; c__unclassified_Fungi; o__unclassified_Fungi; f__unclassified_Fungi; g__unclassified_Fungi; s__unclassified_Fungi
ASV1070	0	168	k__Fungi; p__Ascomycota; c__Leotiomycetes; o__unidentified; f__unidentified; g__unidentified; s__unidentified
ASV10700	0	3	k__Fungi; p__Ascomycota; c__Eurotiomycetes; o__unclassified_Eurotiomycetes; f__unclassified_Eurotiomycetes; g__unclassified_Eurotiomycetes; s__unclassified_Eurotiomycetes
ASV10701	0	3	k__Fungi; p__Ascomycota; c__Eurotiomycetes; o__Eurotiales; f__Aspergillaceae; g__Aspergillus; s__Aspergillus_waynelawii
ASV10702	0	3	k__Fungi; p__Ascomycota; c__Dothideomycetes; o__Botryosphaeriales; f__Aplosporellaceae; g__Aplosporella; s__Aplosporella_javeedii
ASV10703	0	3	k__Fungi; p__Basidiomycota; c__Agaricomycetes; o__Thelephorales; f__Thelephoraceae; g__unidentified; s__unidentified
ASV10704	0	3	k__Fungi; p__Ascomycota; c__Pezizomycetes; o__Pezizales; f__unclassified_Pezizales; g__unclassified_Pezizales; s__unclassified_Pezizales
ASV10705	0	3	k__Fungi; p__unclassified_Fungi; c__unclassified_Fungi; o__unclassified_Fungi; f__unclassified_Fungi; g__unclassified_Fungi; s__unclassified_Fungi
ASV10706	0	3	k__Fungi; p__Basidiomycota; c__unclassified_Basidiomycota; o__unclassified_Basidiomycota; f__unclassified_Basidiomycota; g__unclassified_Basidiomycota; s__unclassified_Basidiomycota
ASV10707	0	3	k__Fungi; p__Basidiomycota; c__Agaricomycetes; o__Agaricales; f__Cortinariaceae; g__Hebeloma; s__unclassified_Hebeloma
ASV10708	0	3	k__Fungi; p__Basidiomycota; c__unclassified_Basidiomycota; o__unclassified_Basidiomycota; f__unclassified_Basidiomycota; g__unclassified_Basidiomycota; s__unclassified_Basidiomycota
ASV10709	0	3	k__Fungi; p__unclassified_Fungi; c__unclassified_Fungi; o__unclassified_Fungi; f__unclassified_Fungi; g__unclassified_Fungi; s__unclassified_Fungi
ASV10710	0	3	k__Fungi; p__Glomeromycota; c__Paraglomeromycetes; o__unidentified; f__unidentified; g__unidentified; s__unidentified
ASV10711	0	3	k__Fungi; p__Basidiomycota; c__Microbotryomycetes; o__unidentified; f__unidentified; g__Curvibasidium; s__Curvibasidium_cygneicollum
ASV10712	0	3	k__Fungi; p__Ascomycota; c__Leotiomycetes; o__unclassified_Leotiomycetes; f__unclassified_Leotiomycetes; g__unclassified_Leotiomycetes; s__unclassified_Leotiomycetes
ASV10713	0	3	k__Fungi; p__Ascomycota; c__Sordariomycetes; o__Sordariales; f__Lasiosphaeriaceae; g__Cercophora; s__Cercophora_mirabilis
ASV10714	0	3	k__Fungi; p__Rozellomycota; c__unidentified; o__unidentified; f__unidentified; g__unidentified; s__unidentified
ASV10715	0	3	k__Fungi; p__unclassified_Fungi; c__unclassified_Fungi; o__unclassified_Fungi; f__unclassified_Fungi; g__unclassified_Fungi; s__unclassified_Fungi
ASV10716	0	3	k__Fungi; p__unclassified_Fungi; c__unclassified_Fungi; o__unclassified_Fungi; f__unclassified_Fungi; g__unclassified_Fungi; s__unclassified_Fungi
ASV10717	0	3	k__Fungi; p__Basidiomycota; c__unclassified_Basidiomycota; o__unclassified_Basidiomycota; f__unclassified_Basidiomycota; g__unclassified_Basidiomycota; s__unclassified_Basidiomycota
ASV10718	0	3	k__Fungi; p__unclassified_Fungi; c__unclassified_Fungi; o__unclassified_Fungi; f__unclassified_Fungi; g__unclassified_Fungi; s__unclassified_Fungi
ASV10719	0	3	k__Fungi; p__Ascomycota; c__unclassified_Ascomycota; o__unclassified_Ascomycota; f__unclassified_Ascomycota; g__unclassified_Ascomycota; s__unclassified_Ascomycota
ASV10720	0	3	k__Fungi; p__unclassified_Fungi; c__unclassified_Fungi; o__unclassified_Fungi; f__unclassified_Fungi; g__unclassified_Fungi; s__unclassified_Fungi
ASV10721	0	3	k__Fungi; p__Ascomycota; c__unclassified_Ascomycota; o__unclassified_Ascomycota; f__unclassified_Ascomycota; g__unclassified_Ascomycota; s__unclassified_Ascomycota
ASV10722	0	3	k__Fungi; p__Basidiomycota; c__unclassified_Basidiomycota; o__unclassified_Basidiomycota; f__unclassified_Basidiomycota; g__unclassified_Basidiomycota; s__unclassified_Basidiomycota
ASV10723	0	3	k__Fungi; p__Rozellomycota; c__unidentified; o__unidentified; f__unidentified; g__unidentified; s__unidentified
ASV10724	0	3	k__Fungi; p__Ascomycota; c__unclassified_Ascomycota; o__unclassified_Ascomycota; f__unclassified_Ascomycota; g__unclassified_Ascomycota; s__unclassified_Ascomycota
ASV10725	0	3	k__Fungi; p__unclassified_Fungi; c__unclassified_Fungi; o__unclassified_Fungi; f__unclassified_Fungi; g__unclassified_Fungi; s__unclassified_Fungi
ASV10726	0	3	k__Fungi; p__Ascomycota; c__Pezizomycetes; o__Pezizales; f__Pyronemataceae; g__Trichophaea; s__unidentified
ASV10727	0	3	k__Fungi; p__Chytridiomycota; c__unidentified; o__unidentified; f__unidentified; g__unidentified; s__unidentified
ASV10728	0	3	k__Fungi; p__Chytridiomycota; c__unidentified; o__unidentified; f__unidentified; g__unidentified; s__unidentified
ASV10729	0	3	k__Fungi; p__Ascomycota; c__Sordariomycetes; o__Hypocreales; f__unidentified; g__Acremonium; s__Acremonium_persicinum
ASV1073	48	0	k__Fungi; p__Ascomycota; c__Sordariomycetes; o__Hypocreales; f__Hypocreales_fam_Incertae_sedis; g__Acremonium; s__Acremonium_charticola
ASV10730	0	3	k__Fungi; p__Ascomycota; c__Sordariomycetes; o__unclassified_Sordariomycetes; f__unclassified_Sordariomycetes; g__unclassified_Sordariomycetes; s__unclassified_Sordariomycetes
ASV10731	0	3	k__Fungi; p__Ascomycota; c__Sordariomycetes; o__Diaporthales; f__Diaporthaceae; g__Diaporthe; s__unclassified_Diaporthe
ASV10732	0	3	k__Fungi; p__unclassified_Fungi; c__unclassified_Fungi; o__unclassified_Fungi; f__unclassified_Fungi; g__unclassified_Fungi; s__unclassified_Fungi
ASV10733	0	3	k__Fungi; p__unclassified_Fungi; c__unclassified_Fungi; o__unclassified_Fungi; f__unclassified_Fungi; g__unclassified_Fungi; s__unclassified_Fungi
ASV10734	0	3	k__Fungi; p__Basidiomycota; c__unclassified_Basidiomycota; o__unclassified_Basidiomycota; f__unclassified_Basidiomycota; g__unclassified_Basidiomycota; s__unclassified_Basidiomycota
ASV10735	0	3	k__Fungi; p__unclassified_Fungi; c__unclassified_Fungi; o__unclassified_Fungi; f__unclassified_Fungi; g__unclassified_Fungi; s__unclassified_Fungi
ASV10736	0	3	k__Fungi; p__unclassified_Fungi; c__unclassified_Fungi; o__unclassified_Fungi; f__unclassified_Fungi; g__unclassified_Fungi; s__unclassified_Fungi
ASV10737	0	3	k__Fungi; p__Basidiomycota; c__unclassified_Basidiomycota; o__unclassified_Basidiomycota; f__unclassified_Basidiomycota; g__unclassified_Basidiomycota; s__unclassified_Basidiomycota
ASV10738	0	3	k__Fungi; p__unclassified_Fungi; c__unclassified_Fungi; o__unclassified_Fungi; f__unclassified_Fungi; g__unclassified_Fungi; s__unclassified_Fungi
ASV10739	0	3	k__Fungi; p__Basidiomycota; c__Agaricomycetes; o__Cantharellales; f__Clavulinaceae; g__Membranomyces; s__unidentified
ASV1074	20	0	k__Fungi; p__Basidiomycota; c__Tremellomycetes; o__Filobasidiales; f__Piskurozymaceae; g__Solicoccozyma; s__Solicoccozyma_zizaniae
ASV10740	0	3	k__Fungi; p__Basidiomycota; c__Agaricomycetes; o__Cantharellales; f__Clavulinaceae; g__Clavulina; s__unidentified
ASV10741	0	3	k__Fungi; p__Ascomycota; c__Leotiomycetes; o__unclassified_Leotiomycetes; f__unclassified_Leotiomycetes; g__unclassified_Leotiomycetes; s__unclassified_Leotiomycetes
ASV10742	0	3	k__Fungi; p__Ascomycota; c__Eurotiomycetes; o__Onygenales; f__Onygenales_fam_Incertae_sedis; g__Chrysosporium; s__Chrysosporium_lobatum
ASV10743	0	3	k__Fungi; p__Basidiomycota; c__Agaricomycetes; o__Agaricales; f__Tricholomataceae; g__Hydropus; s__unidentified
ASV10744	0	3	k__Fungi; p__Basidiomycota; c__Agaricomycetes; o__Agaricales; f__Hygrophoraceae; g__Hygrocybe; s__Hygrocybe_conica
ASV10745	0	3	k__Fungi; p__unclassified_Fungi; c__unclassified_Fungi; o__unclassified_Fungi; f__unclassified_Fungi; g__unclassified_Fungi; s__unclassified_Fungi
ASV10746	0	3	k__Fungi; p__Ascomycota; c__Dothideomycetes; o__Pleosporales; f__Dictyosporiaceae; g__Pseudocoleophoma; s__unclassified_Pseudocoleophoma
ASV10747	0	3	k__Fungi; p__Basidiomycota; c__Agaricomycetes; o__Boletales; f__Pisolithaceae; g__Pisolithus; s__Pisolithus_orientalis
ASV10748	0	3	k__Fungi; p__Ascomycota; c__unclassified_Ascomycota; o__unclassified_Ascomycota; f__unclassified_Ascomycota; g__unclassified_Ascomycota; s__unclassified_Ascomycota
ASV10749	0	3	k__Fungi; p__Ascomycota; c__Saccharomycetes; o__Saccharomycetales; f__Phaffomycetaceae; g__Cyberlindnera; s__Cyberlindnera_jadinii
ASV1075	0	167	k__Fungi; p__Ascomycota; c__Archaeorhizomycetes; o__Archaeorhizomycetales; f__Archaeorhizomycetaceae; g__Archaeorhizomyces; s__unclassified_Archaeorhizomyces
ASV10750	0	3	k__Fungi; p__Ascomycota; c__unclassified_Ascomycota; o__unclassified_Ascomycota; f__unclassified_Ascomycota; g__unclassified_Ascomycota; s__unclassified_Ascomycota
ASV10751	0	3	k__Fungi; p__Ascomycota; c__Sordariomycetes; o__unclassified_Sordariomycetes; f__unclassified_Sordariomycetes; g__unclassified_Sordariomycetes; s__unclassified_Sordariomycetes
ASV10752	0	3	k__Fungi; p__Basidiomycota; c__Tremellomycetes; o__Tremellales; f__Bulleribasidiaceae; g__Vishniacozyma; s__Vishniacozyma_tephrensis
ASV10753	0	3	k__Fungi; p__unclassified_Fungi; c__unclassified_Fungi; o__unclassified_Fungi; f__unclassified_Fungi; g__unclassified_Fungi; s__unclassified_Fungi
ASV10754	0	3	k__Fungi; p__unclassified_Fungi; c__unclassified_Fungi; o__unclassified_Fungi; f__unclassified_Fungi; g__unclassified_Fungi; s__unclassified_Fungi
ASV10755	0	3	k__Fungi; p__Ascomycota; c__Eurotiomycetes; o__Chaetothyriales; f__unclassified_Chaetothyriales; g__unclassified_Chaetothyriales; s__unclassified_Chaetothyriales
ASV10756	0	3	k__Fungi; p__unclassified_Fungi; c__unclassified_Fungi; o__unclassified_Fungi; f__unclassified_Fungi; g__unclassified_Fungi; s__unclassified_Fungi
ASV10757	0	3	k__Fungi; p__Basidiomycota; c__Agaricomycetes; o__Agaricales; f__Schizophyllaceae; g__unidentified; s__unidentified
ASV10758	0	3	k__Fungi; p__Basidiomycota; c__unclassified_Basidiomycota; o__unclassified_Basidiomycota; f__unclassified_Basidiomycota; g__unclassified_Basidiomycota; s__unclassified_Basidiomycota
ASV10759	0	3	k__Fungi; p__Basidiomycota; c__unclassified_Basidiomycota; o__unclassified_Basidiomycota; f__unclassified_Basidiomycota; g__unclassified_Basidiomycota; s__unclassified_Basidiomycota
ASV10760	0	3	k__Fungi; p__Ascomycota; c__Saccharomycetes; o__Saccharomycetales; f__unclassified_Saccharomycetales; g__unclassified_Saccharomycetales; s__unclassified_Saccharomycetales
ASV1077	66	0	k__Fungi; p__Ascomycota; c__Dothideomycetes; o__Pleosporales; f__Massarinaceae; g__Stagonospora; s__Stagonospora_trichophoricola
ASV1078	83	1	k__Fungi; p__Basidiomycota; c__Agaricomycetes; o__Agaricales; f__unclassified_Agaricales; g__unclassified_Agaricales; s__unclassified_Agaricales
ASV108	0	112	k__Fungi; p__Ascomycota; c__Eurotiomycetes; o__Eurotiales; f__Aspergillaceae; g__Penicillium; s__unclassified_Penicillium
ASV1080	50	34	k__Fungi; p__Ascomycota; c__Sordariomycetes; o__Hypocreales; f__Clavicipitaceae; g__Metapochonia; s__Metapochonia_rubescens
ASV1081	166	0	k__Fungi; p__Ascomycota; c__Sordariomycetes; o__Hypocreales; f__unclassified_Hypocreales; g__unclassified_Hypocreales; s__unclassified_Hypocreales
ASV1082	10	0	k__Fungi; p__Rozellomycota; c__unidentified; o__unidentified; f__unidentified; g__unidentified; s__unidentified
ASV1087	79	39	k__Fungi; p__Basidiomycota; c__Agaricomycetes; o__Agaricales; f__Bolbitiaceae; g__Conocybe; s__Conocybe_karinae
ASV1088	118	0	k__Fungi; p__Basidiomycota; c__Tremellomycetes; o__Trichosporonales; f__Trichosporonaceae; g__Trichosporon; s__unclassified_Trichosporon
ASV1089	70	0	k__Fungi; p__Ascomycota; c__Saccharomycetes; o__Saccharomycetales; f__Trichomonascaceae; g__Wickerhamiella; s__Wickerhamiella_versatilis
ASV109	325	1139	k__Fungi; p__Neocallimastigomycota; c__Neocallimastigomycetes; o__Neocallimastigales; f__Neocallimastigaceae; g__unclassified_Neocallimastigaceae; s__unclassified_Neocallimastigaceae
ASV1092	0	71	k__Fungi; p__Ascomycota; c__Sordariomycetes; o__Sordariales; f__Chaetomiaceae; g__Chaetomidium; s__Chaetomidium_leptoderma
ASV10967	2	0	k__Fungi; p__unclassified_Fungi; c__unclassified_Fungi; o__unclassified_Fungi; f__unclassified_Fungi; g__unclassified_Fungi; s__unclassified_Fungi
ASV10968	2	0	k__Fungi; p__Ascomycota; c__Dothideomycetes; o__Mycosphaerellales; f__Teratosphaeriaceae; g__Catenulostroma; s__Catenulostroma_hermanusense
ASV10969	2	0	k__Fungi; p__Ascomycota; c__Sordariomycetes; o__Sordariales; f__Chaetomiaceae; g__Chaetomidium; s__Chaetomidium_leptoderma
ASV1097	163	0	k__Fungi; p__Ascomycota; c__Sordariomycetes; o__Sordariales; f__Chaetomiaceae; g__Botryotrichum; s__Botryotrichum_domesticum
ASV10970	2	0	k__Fungi; p__Ascomycota; c__Eurotiomycetes; o__Chaetothyriales; f__Herpotrichiellaceae; g__unidentified; s__unidentified
ASV10971	2	0	k__Fungi; p__Rozellomycota; c__unidentified; o__unidentified; f__unidentified; g__unidentified; s__unidentified
ASV10972	2	0	k__Fungi; p__Basidiomycota; c__Agaricomycetes; o__Agaricales; f__Bolbitiaceae; g__Conocybe; s__Conocybe_striaepes
ASV10973	2	0	k__Fungi; p__unclassified_Fungi; c__unclassified_Fungi; o__unclassified_Fungi; f__unclassified_Fungi; g__unclassified_Fungi; s__unclassified_Fungi
ASV10974	2	0	k__Fungi; p__Basidiomycota; c__unclassified_Basidiomycota; o__unclassified_Basidiomycota; f__unclassified_Basidiomycota; g__unclassified_Basidiomycota; s__unclassified_Basidiomycota
ASV10975	2	0	k__Fungi; p__Ascomycota; c__Dothideomycetes; o__Pleosporales; f__Phaeosphaeriaceae; g__unclassified_Phaeosphaeriaceae; s__unclassified_Phaeosphaeriaceae
ASV10976	2	0	k__Fungi; p__Chytridiomycota; c__unidentified; o__unidentified; f__unidentified; g__unidentified; s__unidentified
ASV10977	2	0	k__Fungi; p__Basidiomycota; c__Agaricomycetes; o__Boletales; f__Boletaceae; g__Cyanoboletus; s__Cyanoboletus_hymenoglutinosus
ASV10978	2	0	k__Fungi; p__Basidiomycota; c__Agaricomycetes; o__Trechisporales; f__unidentified; g__unidentified; s__unidentified
ASV10979	2	0	k__Fungi; p__Ascomycota; c__Sordariomycetes; o__Sordariales; f__Chaetomiaceae; g__unclassified_Chaetomiaceae; s__unclassified_Chaetomiaceae
ASV1098	0	163	k__Fungi; p__Ascomycota; c__Eurotiomycetes; o__Eurotiales; f__Aspergillaceae; g__Penicillium; s__unclassified_Penicillium
ASV10980	2	0	k__Fungi; p__unclassified_Fungi; c__unclassified_Fungi; o__unclassified_Fungi; f__unclassified_Fungi; g__unclassified_Fungi; s__unclassified_Fungi
ASV10981	2	0	k__Fungi; p__unclassified_Fungi; c__unclassified_Fungi; o__unclassified_Fungi; f__unclassified_Fungi; g__unclassified_Fungi; s__unclassified_Fungi
ASV10982	2	0	k__Fungi; p__Glomeromycota; c__Glomeromycetes; o__Diversisporales; f__Diversisporaceae; g__Diversispora; s__unclassified_Diversispora
ASV10983	2	0	k__Fungi; p__Basidiomycota; c__Agaricomycetes; o__Agaricales; f__unclassified_Agaricales; g__unclassified_Agaricales; s__unclassified_Agaricales
ASV10984	2	0	k__Fungi; p__Ascomycota; c__Saccharomycetes; o__Saccharomycetales; f__unidentified; g__Starmerella; s__Starmerella_meliponinorum
ASV10985	2	0	k__Fungi; p__Ascomycota; c__Sordariomycetes; o__Sordariales; f__Chaetomiaceae; g__Triangularia; s__Triangularia_mangenotii
ASV10986	2	0	k__Fungi; p__Ascomycota; c__unclassified_Ascomycota; o__unclassified_Ascomycota; f__unclassified_Ascomycota; g__unclassified_Ascomycota; s__unclassified_Ascomycota
ASV10987	2	0	k__Fungi; p__unclassified_Fungi; c__unclassified_Fungi; o__unclassified_Fungi; f__unclassified_Fungi; g__unclassified_Fungi; s__unclassified_Fungi
ASV10988	2	0	k__Fungi; p__unclassified_Fungi; c__unclassified_Fungi; o__unclassified_Fungi; f__unclassified_Fungi; g__unclassified_Fungi; s__unclassified_Fungi
ASV10989	2	0	k__Fungi; p__Chytridiomycota; c__Spizellomycetes; o__Spizellomycetales; f__Powellomycetaceae; g__Powellomyces; s__unidentified
ASV10990	2	0	k__Fungi; p__unclassified_Fungi; c__unclassified_Fungi; o__unclassified_Fungi; f__unclassified_Fungi; g__unclassified_Fungi; s__unclassified_Fungi
ASV10991	2	0	k__Fungi; p__unclassified_Fungi; c__unclassified_Fungi; o__unclassified_Fungi; f__unclassified_Fungi; g__unclassified_Fungi; s__unclassified_Fungi
ASV10992	2	0	k__Fungi; p__unclassified_Fungi; c__unclassified_Fungi; o__unclassified_Fungi; f__unclassified_Fungi; g__unclassified_Fungi; s__unclassified_Fungi
ASV10993	2	0	k__Fungi; p__Chytridiomycota; c__unidentified; o__unidentified; f__unidentified; g__unidentified; s__unidentified
ASV10994	2	0	k__Fungi; p__Ascomycota; c__Sordariomycetes; o__unclassified_Sordariomycetes; f__unclassified_Sordariomycetes; g__unclassified_Sordariomycetes; s__unclassified_Sordariomycetes
ASV10995	2	0	k__Fungi; p__unclassified_Fungi; c__unclassified_Fungi; o__unclassified_Fungi; f__unclassified_Fungi; g__unclassified_Fungi; s__unclassified_Fungi
ASV10996	2	0	k__Fungi; p__unclassified_Fungi; c__unclassified_Fungi; o__unclassified_Fungi; f__unclassified_Fungi; g__unclassified_Fungi; s__unclassified_Fungi
ASV10997	2	0	k__Fungi; p__Ascomycota; c__Dothideomycetes; o__Pleosporales; f__unclassified_Pleosporales; g__unclassified_Pleosporales; s__unclassified_Pleosporales
ASV10998	2	0	k__Fungi; p__Ascomycota; c__Pezizomycetes; o__Pezizales; f__Pezizaceae; g__unclassified_Pezizaceae; s__unclassified_Pezizaceae
ASV10999	2	0	k__Fungi; p__unclassified_Fungi; c__unclassified_Fungi; o__unclassified_Fungi; f__unclassified_Fungi; g__unclassified_Fungi; s__unclassified_Fungi
ASV11	1419	0	k__Fungi; p__Ascomycota; c__Sordariomycetes; o__unclassified_Sordariomycetes; f__unclassified_Sordariomycetes; g__unclassified_Sordariomycetes; s__unclassified_Sordariomycetes
ASV110	280	286	k__Fungi; p__Mortierellomycota; c__Mortierellomycetes; o__Mortierellales; f__Mortierellaceae; g__Mortierella; s__Mortierella_globalpina
ASV11000	2	0	k__Fungi; p__unclassified_Fungi; c__unclassified_Fungi; o__unclassified_Fungi; f__unclassified_Fungi; g__unclassified_Fungi; s__unclassified_Fungi
ASV11001	2	0	k__Fungi; p__Mucoromycota; c__Endogonomycetes; o__GS22; f__unidentified; g__unidentified; s__unidentified
ASV11002	2	0	k__Fungi; p__unclassified_Fungi; c__unclassified_Fungi; o__unclassified_Fungi; f__unclassified_Fungi; g__unclassified_Fungi; s__unclassified_Fungi
ASV11003	2	0	k__Fungi; p__Basidiomycota; c__unclassified_Basidiomycota; o__unclassified_Basidiomycota; f__unclassified_Basidiomycota; g__unclassified_Basidiomycota; s__unclassified_Basidiomycota
ASV11004	2	0	k__Fungi; p__Basidiomycota; c__unclassified_Basidiomycota; o__unclassified_Basidiomycota; f__unclassified_Basidiomycota; g__unclassified_Basidiomycota; s__unclassified_Basidiomycota
ASV11005	2	0	k__Fungi; p__Basidiomycota; c__unclassified_Basidiomycota; o__unclassified_Basidiomycota; f__unclassified_Basidiomycota; g__unclassified_Basidiomycota; s__unclassified_Basidiomycota
ASV11006	2	0	k__Fungi; p__Basidiomycota; c__unclassified_Basidiomycota; o__unclassified_Basidiomycota; f__unclassified_Basidiomycota; g__unclassified_Basidiomycota; s__unclassified_Basidiomycota
ASV11007	2	0	k__Fungi; p__unclassified_Fungi; c__unclassified_Fungi; o__unclassified_Fungi; f__unclassified_Fungi; g__unclassified_Fungi; s__unclassified_Fungi
ASV11008	2	0	k__Fungi; p__Chytridiomycota; c__unclassified_Chytridiomycota; o__unclassified_Chytridiomycota; f__unclassified_Chytridiomycota; g__unclassified_Chytridiomycota; s__unclassified_Chytridiomycota
ASV11009	2	0	k__Fungi; p__Basidiomycota; c__Agaricomycetes; o__unclassified_Agaricomycetes; f__unclassified_Agaricomycetes; g__unclassified_Agaricomycetes; s__unclassified_Agaricomycetes
ASV11010	2	0	k__Fungi; p__unclassified_Fungi; c__unclassified_Fungi; o__unclassified_Fungi; f__unclassified_Fungi; g__unclassified_Fungi; s__unclassified_Fungi
ASV11011	2	0	k__Fungi; p__Basidiomycota; c__Agaricomycetes; o__Sebacinales; f__Sebacinaceae; g__Sebacina; s__unidentified
ASV11012	2	0	k__Fungi; p__unclassified_Fungi; c__unclassified_Fungi; o__unclassified_Fungi; f__unclassified_Fungi; g__unclassified_Fungi; s__unclassified_Fungi
ASV11013	2	0	k__Fungi; p__Ascomycota; c__Leotiomycetes; o__Helotiales; f__unclassified_Helotiales; g__unclassified_Helotiales; s__unclassified_Helotiales
ASV11014	2	0	k__Fungi; p__Ascomycota; c__Dothideomycetes; o__Pleosporales; f__Phaeosphaeriaceae; g__Septoriella; s__Septoriella_tridentina
ASV11015	2	0	k__Fungi; p__Ascomycota; c__unclassified_Ascomycota; o__unclassified_Ascomycota; f__unclassified_Ascomycota; g__unclassified_Ascomycota; s__unclassified_Ascomycota
ASV11016	2	0	k__Fungi; p__Ascomycota; c__Eurotiomycetes; o__Eurotiales; f__Aspergillaceae; g__Penicillium; s__Penicillium_hispanicum
ASV11017	2	0	k__Fungi; p__Basidiomycota; c__Agaricomycetes; o__Agaricales; f__Tricholomataceae; g__Delicatula; s__Delicatula_integrella
ASV11018	2	0	k__Fungi; p__Basidiomycota; c__unclassified_Basidiomycota; o__unclassified_Basidiomycota; f__unclassified_Basidiomycota; g__unclassified_Basidiomycota; s__unclassified_Basidiomycota
ASV11019	2	0	k__Fungi; p__Ascomycota; c__Saccharomycetes; o__Saccharomycetales; f__Saccharomycetaceae; g__Kazachstania; s__Kazachstania_pintolopesii
ASV1102	9	0	k__Fungi; p__Basidiomycota; c__Agaricomycetes; o__Agaricales; f__unclassified_Agaricales; g__unclassified_Agaricales; s__unclassified_Agaricales
ASV11020	2	0	k__Fungi; p__Ascomycota; c__Saccharomycetes; o__Saccharomycetales; f__Saccharomycodaceae; g__Hanseniaspora; s__unclassified_Hanseniaspora
ASV11021	2	0	k__Fungi; p__Basidiomycota; c__Microbotryomycetes; o__unidentified; f__Chrysozymaceae; g__Fellozyma; s__Fellozyma_inositophila
ASV11022	2	0	k__Fungi; p__Basidiomycota; c__unclassified_Basidiomycota; o__unclassified_Basidiomycota; f__unclassified_Basidiomycota; g__unclassified_Basidiomycota; s__unclassified_Basidiomycota
ASV11023	2	0	k__Fungi; p__Glomeromycota; c__Glomeromycetes; o__Glomerales; f__Glomeraceae; g__unclassified_Glomeraceae; s__unclassified_Glomeraceae
ASV11024	2	0	k__Fungi; p__Basidiomycota; c__Agaricomycetes; o__Agaricales; f__Agaricaceae; g__Leucocoprinus; s__Leucocoprinus_fragilissimus
ASV11025	2	0	k__Fungi; p__Basidiomycota; c__Agaricomycetes; o__Agaricales; f__Entolomataceae; g__Entoloma; s__Entoloma_conferendum
ASV11026	2	0	k__Fungi; p__unclassified_Fungi; c__unclassified_Fungi; o__unclassified_Fungi; f__unclassified_Fungi; g__unclassified_Fungi; s__unclassified_Fungi
ASV11027	2	0	k__Fungi; p__Ascomycota; c__Dothideomycetes; o__Pleosporales; f__Thyridariaceae; g__Roussoella; s__Roussoella_solani
ASV11028	2	0	k__Fungi; p__unclassified_Fungi; c__unclassified_Fungi; o__unclassified_Fungi; f__unclassified_Fungi; g__unclassified_Fungi; s__unclassified_Fungi
ASV11029	2	0	k__Fungi; p__unclassified_Fungi; c__unclassified_Fungi; o__unclassified_Fungi; f__unclassified_Fungi; g__unclassified_Fungi; s__unclassified_Fungi
ASV1103	106	0	k__Fungi; p__Chytridiomycota; c__unidentified; o__unidentified; f__unidentified; g__unidentified; s__unidentified
ASV11030	2	0	k__Fungi; p__Ascomycota; c__unclassified_Ascomycota; o__unclassified_Ascomycota; f__unclassified_Ascomycota; g__unclassified_Ascomycota; s__unclassified_Ascomycota
ASV11031	2	0	k__Fungi; p__unclassified_Fungi; c__unclassified_Fungi; o__unclassified_Fungi; f__unclassified_Fungi; g__unclassified_Fungi; s__unclassified_Fungi
ASV11032	2	0	k__Fungi; p__unclassified_Fungi; c__unclassified_Fungi; o__unclassified_Fungi; f__unclassified_Fungi; g__unclassified_Fungi; s__unclassified_Fungi
ASV11033	2	0	k__Fungi; p__Basidiomycota; c__unclassified_Basidiomycota; o__unclassified_Basidiomycota; f__unclassified_Basidiomycota; g__unclassified_Basidiomycota; s__unclassified_Basidiomycota
ASV11034	2	0	k__Fungi; p__Ascomycota; c__Eurotiomycetes; o__Eurotiales; f__Aspergillaceae; g__Penicillium; s__Penicillium_yarmokense
ASV11035	2	0	k__Fungi; p__Ascomycota; c__Leotiomycetes; o__Helotiales; f__Helotiales_fam_Incertae_sedis; g__Mycoarthris; s__Mycoarthris_corallina
ASV11036	2	0	k__Fungi; p__unclassified_Fungi; c__unclassified_Fungi; o__unclassified_Fungi; f__unclassified_Fungi; g__unclassified_Fungi; s__unclassified_Fungi
ASV11037	2	0	k__Fungi; p__Ascomycota; c__Saccharomycetes; o__Saccharomycetales; f__unclassified_Saccharomycetales; g__unclassified_Saccharomycetales; s__unclassified_Saccharomycetales
ASV11038	2	0	k__Fungi; p__unclassified_Fungi; c__unclassified_Fungi; o__unclassified_Fungi; f__unclassified_Fungi; g__unclassified_Fungi; s__unclassified_Fungi
ASV11039	2	0	k__Fungi; p__unclassified_Fungi; c__unclassified_Fungi; o__unclassified_Fungi; f__unclassified_Fungi; g__unclassified_Fungi; s__unclassified_Fungi
ASV1104	0	27	k__Fungi; p__Basidiomycota; c__Agaricomycetes; o__Agaricales; f__Cortinariaceae; g__Cortinarius; s__unclassified_Cortinarius
ASV11040	2	0	k__Fungi; p__unclassified_Fungi; c__unclassified_Fungi; o__unclassified_Fungi; f__unclassified_Fungi; g__unclassified_Fungi; s__unclassified_Fungi
ASV11041	2	0	k__Fungi; p__Ascomycota; c__Sordariomycetes; o__Hypocreales; f__Nectriaceae; g__Ilyonectria; s__unclassified_Ilyonectria
ASV11042	2	0	k__Fungi; p__Glomeromycota; c__Glomeromycetes; o__Glomerales; f__Glomeraceae; g__Septoglomus; s__unclassified_Septoglomus
ASV11043	2	0	k__Fungi; p__Basidiomycota; c__unclassified_Basidiomycota; o__unclassified_Basidiomycota; f__unclassified_Basidiomycota; g__unclassified_Basidiomycota; s__unclassified_Basidiomycota
ASV11044	2	0	k__Fungi; p__unclassified_Fungi; c__unclassified_Fungi; o__unclassified_Fungi; f__unclassified_Fungi; g__unclassified_Fungi; s__unclassified_Fungi
ASV11045	2	0	k__Fungi; p__unclassified_Fungi; c__unclassified_Fungi; o__unclassified_Fungi; f__unclassified_Fungi; g__unclassified_Fungi; s__unclassified_Fungi
ASV11046	2	0	k__Fungi; p__Basidiomycota; c__Tremellomycetes; o__Cystofilobasidiales; f__Cystofilobasidiaceae; g__Cystofilobasidium; s__Cystofilobasidium_infirmominiatum
ASV11047	2	0	k__Fungi; p__unclassified_Fungi; c__unclassified_Fungi; o__unclassified_Fungi; f__unclassified_Fungi; g__unclassified_Fungi; s__unclassified_Fungi
ASV11048	2	0	k__Fungi; p__unclassified_Fungi; c__unclassified_Fungi; o__unclassified_Fungi; f__unclassified_Fungi; g__unclassified_Fungi; s__unclassified_Fungi
ASV11049	2	0	k__Fungi; p__Basidiomycota; c__Tremellomycetes; o__Tremellales; f__Bulleribasidiaceae; g__Hannaella; s__Hannaella_luteola
ASV1105	0	85	k__Fungi; p__unclassified_Fungi; c__unclassified_Fungi; o__unclassified_Fungi; f__unclassified_Fungi; g__unclassified_Fungi; s__unclassified_Fungi
ASV11050	2	0	k__Fungi; p__Rozellomycota; c__unidentified; o__unidentified; f__unidentified; g__unidentified; s__unidentified
ASV11051	2	0	k__Fungi; p__Glomeromycota; c__Glomeromycetes; o__Diversisporales; f__Diversisporaceae; g__Diversispora; s__unclassified_Diversispora
ASV11052	2	0	k__Fungi; p__Basidiomycota; c__Pucciniomycetes; o__Platygloeales; f__Platygloeaceae; g__unidentified; s__unidentified
ASV11053	2	0	k__Fungi; p__Ascomycota; c__Saccharomycetes; o__Saccharomycetales; f__Trichomonascaceae; g__Wickerhamiella; s__Wickerhamiella_azyma
ASV11054	2	0	k__Fungi; p__unclassified_Fungi; c__unclassified_Fungi; o__unclassified_Fungi; f__unclassified_Fungi; g__unclassified_Fungi; s__unclassified_Fungi
ASV11055	2	0	k__Fungi; p__Ascomycota; c__Dothideomycetes; o__Pleosporales; f__Sporormiaceae; g__Sparticola; s__Sparticola_junci
ASV11056	2	0	k__Fungi; p__Basidiomycota; c__unclassified_Basidiomycota; o__unclassified_Basidiomycota; f__unclassified_Basidiomycota; g__unclassified_Basidiomycota; s__unclassified_Basidiomycota
ASV11057	2	0	k__Fungi; p__Ascomycota; c__Leotiomycetes; o__Helotiales; f__unidentified; g__unidentified; s__unidentified
ASV11058	2	0	k__Fungi; p__Kickxellomycota; c__Kickxellomycetes; o__Kickxellales; f__Kickxellaceae; g__Ramicandelaber; s__unidentified
ASV11059	2	0	k__Fungi; p__unclassified_Fungi; c__unclassified_Fungi; o__unclassified_Fungi; f__unclassified_Fungi; g__unclassified_Fungi; s__unclassified_Fungi
ASV1106	0	28	k__Fungi; p__Ascomycota; c__Sordariomycetes; o__Sordariales; f__Chaetomiaceae; g__Chaetomidium; s__Chaetomidium_leptoderma
ASV11060	2	0	k__Fungi; p__unclassified_Fungi; c__unclassified_Fungi; o__unclassified_Fungi; f__unclassified_Fungi; g__unclassified_Fungi; s__unclassified_Fungi
ASV11061	2	0	k__Fungi; p__Basidiomycota; c__unclassified_Basidiomycota; o__unclassified_Basidiomycota; f__unclassified_Basidiomycota; g__unclassified_Basidiomycota; s__unclassified_Basidiomycota
ASV11062	2	0	k__Fungi; p__Chytridiomycota; c__unidentified; o__unidentified; f__unidentified; g__unidentified; s__unidentified
ASV11063	2	0	k__Fungi; p__Ascomycota; c__Sordariomycetes; o__Sordariales; f__Chaetomiaceae; g__Melanocarpus; s__Melanocarpus_albomyces
ASV11064	2	0	k__Fungi; p__Ascomycota; c__Sordariomycetes; o__unidentified; f__unidentified; g__Myxocephala; s__Myxocephala_albida
ASV11065	2	0	k__Fungi; p__Ascomycota; c__Sordariomycetes; o__Hypocreales; f__Clavicipitaceae; g__Ustilaginoidea; s__Ustilaginoidea_virens
ASV11066	2	0	k__Fungi; p__Ascomycota; c__Sordariomycetes; o__Hypocreales; f__Bionectriaceae; g__Synnemellisia; s__Synnemellisia_aurantia
ASV11067	2	0	k__Fungi; p__Ascomycota; c__Sordariomycetes; o__Xylariales; f__Xylariaceae; g__Pyrenomyxa; s__Pyrenomyxa_morganii
ASV11068	2	0	k__Fungi; p__Ascomycota; c__Dothideomycetes; o__Pleosporales; f__unidentified; g__Monodictys; s__Monodictys_arctica
ASV11069	2	0	k__Fungi; p__Ascomycota; c__Eurotiomycetes; o__Chaetothyriales; f__unidentified; g__unidentified; s__unidentified
ASV11070	2	0	k__Fungi; p__unclassified_Fungi; c__unclassified_Fungi; o__unclassified_Fungi; f__unclassified_Fungi; g__unclassified_Fungi; s__unclassified_Fungi
ASV11071	2	0	k__Fungi; p__unclassified_Fungi; c__unclassified_Fungi; o__unclassified_Fungi; f__unclassified_Fungi; g__unclassified_Fungi; s__unclassified_Fungi
ASV11072	2	0	k__Fungi; p__Chytridiomycota; c__unidentified; o__unidentified; f__unidentified; g__unidentified; s__unidentified
ASV11073	2	0	k__Fungi; p__Ascomycota; c__unclassified_Ascomycota; o__unclassified_Ascomycota; f__unclassified_Ascomycota; g__unclassified_Ascomycota; s__unclassified_Ascomycota
ASV11074	2	0	k__Fungi; p__Ascomycota; c__Leotiomycetes; o__Helotiales; f__unclassified_Helotiales; g__unclassified_Helotiales; s__unclassified_Helotiales
ASV11075	2	0	k__Fungi; p__Rozellomycota; c__unidentified; o__unidentified; f__unidentified; g__unidentified; s__unidentified
ASV11076	2	0	k__Fungi; p__Basidiomycota; c__unclassified_Basidiomycota; o__unclassified_Basidiomycota; f__unclassified_Basidiomycota; g__unclassified_Basidiomycota; s__unclassified_Basidiomycota
ASV11077	2	0	k__Fungi; p__unclassified_Fungi; c__unclassified_Fungi; o__unclassified_Fungi; f__unclassified_Fungi; g__unclassified_Fungi; s__unclassified_Fungi
ASV11078	2	0	k__Fungi; p__unclassified_Fungi; c__unclassified_Fungi; o__unclassified_Fungi; f__unclassified_Fungi; g__unclassified_Fungi; s__unclassified_Fungi
ASV11079	2	0	k__Fungi; p__Basidiomycota; c__Agaricomycetes; o__Agaricales; f__Psathyrellaceae; g__Coprinellus; s__Coprinellus_radians
ASV1108	0	161	k__Fungi; p__Basidiomycota; c__Agaricomycetes; o__Sebacinales; f__Serendipitaceae; g__Serendipita; s__unclassified_Serendipita
ASV11080	2	0	k__Fungi; p__Basidiomycota; c__Agaricomycetes; o__Polyporales; f__Polyporaceae; g__unclassified_Polyporaceae; s__unclassified_Polyporaceae
ASV11081	2	0	k__Fungi; p__Basidiomycota; c__unclassified_Basidiomycota; o__unclassified_Basidiomycota; f__unclassified_Basidiomycota; g__unclassified_Basidiomycota; s__unclassified_Basidiomycota
ASV11082	2	0	k__Fungi; p__Basidiomycota; c__Agaricomycetes; o__Sebacinales; f__Sebacinaceae; g__Sebacina; s__unidentified
ASV11083	2	0	k__Fungi; p__Ascomycota; c__unclassified_Ascomycota; o__unclassified_Ascomycota; f__unclassified_Ascomycota; g__unclassified_Ascomycota; s__unclassified_Ascomycota
ASV11084	2	0	k__Fungi; p__Basidiomycota; c__unclassified_Basidiomycota; o__unclassified_Basidiomycota; f__unclassified_Basidiomycota; g__unclassified_Basidiomycota; s__unclassified_Basidiomycota
ASV11085	2	0	k__Fungi; p__Ascomycota; c__Leotiomycetes; o__Helotiales; f__unclassified_Helotiales; g__unclassified_Helotiales; s__unclassified_Helotiales
ASV11086	2	0	k__Fungi; p__Ascomycota; c__Leotiomycetes; o__Erysiphales; f__Erysiphaceae; g__Blumeria; s__Blumeria_graminis
ASV11087	2	0	k__Fungi; p__unclassified_Fungi; c__unclassified_Fungi; o__unclassified_Fungi; f__unclassified_Fungi; g__unclassified_Fungi; s__unclassified_Fungi
ASV11088	2	0	k__Fungi; p__Ascomycota; c__Dothideomycetes; o__Venturiales; f__Sympoventuriaceae; g__Ochroconis; s__Ochroconis_ailanthi
ASV11089	2	0	k__Fungi; p__Ascomycota; c__Dothideomycetes; o__Botryosphaeriales; f__Botryosphaeriaceae; g__Neodeightonia; s__Neodeightonia_subglobosa
ASV1109	75	45	k__Fungi; p__Ascomycota; c__Pezizomycetes; o__Pezizales; f__Ascodesmidaceae; g__Eleutherascus; s__unclassified_Eleutherascus
ASV11090	2	0	k__Fungi; p__Ascomycota; c__unclassified_Ascomycota; o__unclassified_Ascomycota; f__unclassified_Ascomycota; g__unclassified_Ascomycota; s__unclassified_Ascomycota
ASV11091	2	0	k__Fungi; p__unclassified_Fungi; c__unclassified_Fungi; o__unclassified_Fungi; f__unclassified_Fungi; g__unclassified_Fungi; s__unclassified_Fungi
ASV11092	2	0	k__Fungi; p__Ascomycota; c__Dothideomycetes; o__Venturiales; f__Cylindrosympodiaceae; g__Sympodiella; s__Sympodiella_alternata
ASV11093	2	0	k__Fungi; p__Basidiomycota; c__Agaricomycetes; o__Agaricales; f__Psathyrellaceae; g__Parasola; s__Parasola_ochracea
ASV11094	2	0	k__Fungi; p__Basidiomycota; c__Agaricomycetes; o__Russulales; f__Russulaceae; g__Russula; s__unclassified_Russula
ASV11095	2	0	k__Fungi; p__Basidiomycota; c__Agaricomycetes; o__Agaricales; f__Cortinariaceae; g__Cortinarius; s__Cortinarius_timiskamingensis
ASV11096	2	0	k__Fungi; p__Basidiomycota; c__Agaricomycetes; o__Agaricales; f__Nidulariaceae; g__Cyathus; s__Cyathus_stercoreus
ASV11097	2	0	k__Fungi; p__Ascomycota; c__Dothideomycetes; o__Pleosporales; f__unclassified_Pleosporales; g__unclassified_Pleosporales; s__unclassified_Pleosporales
ASV11098	2	0	k__Fungi; p__unclassified_Fungi; c__unclassified_Fungi; o__unclassified_Fungi; f__unclassified_Fungi; g__unclassified_Fungi; s__unclassified_Fungi
ASV11099	2	0	k__Fungi; p__Chytridiomycota; c__unidentified; o__unidentified; f__unidentified; g__unidentified; s__unidentified
ASV111	212	49	k__Fungi; p__Mortierellomycota; c__Mortierellomycetes; o__Mortierellales; f__Mortierellaceae; g__Mortierella; s__unidentified
ASV11100	2	0	k__Fungi; p__Ascomycota; c__Eurotiomycetes; o__Chaetothyriales; f__unclassified_Chaetothyriales; g__unclassified_Chaetothyriales; s__unclassified_Chaetothyriales
ASV11101	2	0	k__Fungi; p__Ascomycota; c__Dothideomycetes; o__Pleosporales; f__Didymosphaeriaceae; g__unclassified_Didymosphaeriaceae; s__unclassified_Didymosphaeriaceae
ASV11102	2	0	k__Fungi; p__Basidiomycota; c__Agaricomycetes; o__Agaricales; f__Agaricaceae; g__Agaricus; s__Agaricus_flavicentrus
ASV11103	2	0	k__Fungi; p__unclassified_Fungi; c__unclassified_Fungi; o__unclassified_Fungi; f__unclassified_Fungi; g__unclassified_Fungi; s__unclassified_Fungi
ASV11104	2	0	k__Fungi; p__Rozellomycota; c__unidentified; o__unidentified; f__unidentified; g__unidentified; s__unidentified
ASV11105	2	0	k__Fungi; p__Ascomycota; c__Sordariomycetes; o__Glomerellales; f__Plectosphaerellaceae; g__Lectera; s__unclassified_Lectera
ASV11106	2	0	k__Fungi; p__Basidiomycota; c__Agaricomycetes; o__Agaricales; f__Pleurotaceae; g__Hohenbuehelia; s__Hohenbuehelia_thornii
ASV11107	2	0	k__Fungi; p__unclassified_Fungi; c__unclassified_Fungi; o__unclassified_Fungi; f__unclassified_Fungi; g__unclassified_Fungi; s__unclassified_Fungi
ASV11108	2	0	k__Fungi; p__unclassified_Fungi; c__unclassified_Fungi; o__unclassified_Fungi; f__unclassified_Fungi; g__unclassified_Fungi; s__unclassified_Fungi
ASV11109	2	0	k__Fungi; p__unclassified_Fungi; c__unclassified_Fungi; o__unclassified_Fungi; f__unclassified_Fungi; g__unclassified_Fungi; s__unclassified_Fungi
ASV1111	29	36	k__Fungi; p__Ascomycota; c__Sordariomycetes; o__Sordariales; f__Lasiosphaeriaceae; g__Schizothecium; s__Schizothecium_carpinicola
ASV11110	2	0	k__Fungi; p__Ascomycota; c__unclassified_Ascomycota; o__unclassified_Ascomycota; f__unclassified_Ascomycota; g__unclassified_Ascomycota; s__unclassified_Ascomycota
ASV11111	2	0	k__Fungi; p__unclassified_Fungi; c__unclassified_Fungi; o__unclassified_Fungi; f__unclassified_Fungi; g__unclassified_Fungi; s__unclassified_Fungi
ASV11112	2	0	k__Fungi; p__Ascomycota; c__Dothideomycetes; o__Mycosphaerellales; f__Mycosphaerellaceae; g__Zasmidium; s__Zasmidium_anthuriicola
ASV11113	2	0	k__Fungi; p__Ascomycota; c__Sordariomycetes; o__unclassified_Sordariomycetes; f__unclassified_Sordariomycetes; g__unclassified_Sordariomycetes; s__unclassified_Sordariomycetes
ASV11114	2	0	k__Fungi; p__unclassified_Fungi; c__unclassified_Fungi; o__unclassified_Fungi; f__unclassified_Fungi; g__unclassified_Fungi; s__unclassified_Fungi
ASV11115	2	0	k__Fungi; p__unclassified_Fungi; c__unclassified_Fungi; o__unclassified_Fungi; f__unclassified_Fungi; g__unclassified_Fungi; s__unclassified_Fungi
ASV11116	2	0	k__Fungi; p__unclassified_Fungi; c__unclassified_Fungi; o__unclassified_Fungi; f__unclassified_Fungi; g__unclassified_Fungi; s__unclassified_Fungi
ASV11117	2	0	k__Fungi; p__unclassified_Fungi; c__unclassified_Fungi; o__unclassified_Fungi; f__unclassified_Fungi; g__unclassified_Fungi; s__unclassified_Fungi
ASV11118	2	0	k__Fungi; p__Ascomycota; c__unclassified_Ascomycota; o__unclassified_Ascomycota; f__unclassified_Ascomycota; g__unclassified_Ascomycota; s__unclassified_Ascomycota
ASV11119	2	0	k__Fungi; p__unclassified_Fungi; c__unclassified_Fungi; o__unclassified_Fungi; f__unclassified_Fungi; g__unclassified_Fungi; s__unclassified_Fungi
ASV1112	0	82	k__Fungi; p__Mortierellomycota; c__Mortierellomycetes; o__Mortierellales; f__Mortierellaceae; g__Mortierella; s__unclassified_Mortierella
ASV11120	2	0	k__Fungi; p__Basidiomycota; c__Tremellomycetes; o__unclassified_Tremellomycetes; f__unclassified_Tremellomycetes; g__unclassified_Tremellomycetes; s__unclassified_Tremellomycetes
ASV11121	2	0	k__Fungi; p__unclassified_Fungi; c__unclassified_Fungi; o__unclassified_Fungi; f__unclassified_Fungi; g__unclassified_Fungi; s__unclassified_Fungi
ASV11122	2	0	k__Fungi; p__Ascomycota; c__Sordariomycetes; o__Xylariales; f__Microdochiaceae; g__Ciliosporella; s__Ciliosporella_italica
ASV11123	2	0	k__Fungi; p__Glomeromycota; c__unidentified; o__unidentified; f__unidentified; g__unidentified; s__unidentified
ASV11124	2	0	k__Fungi; p__Ascomycota; c__unclassified_Ascomycota; o__unclassified_Ascomycota; f__unclassified_Ascomycota; g__unclassified_Ascomycota; s__unclassified_Ascomycota
ASV11125	0	2	k__Fungi; p__Ascomycota; c__Sordariomycetes; o__unclassified_Sordariomycetes; f__unclassified_Sordariomycetes; g__unclassified_Sordariomycetes; s__unclassified_Sordariomycetes
ASV11126	0	2	k__Fungi; p__unclassified_Fungi; c__unclassified_Fungi; o__unclassified_Fungi; f__unclassified_Fungi; g__unclassified_Fungi; s__unclassified_Fungi
ASV11127	0	2	k__Fungi; p__unclassified_Fungi; c__unclassified_Fungi; o__unclassified_Fungi; f__unclassified_Fungi; g__unclassified_Fungi; s__unclassified_Fungi
ASV11128	0	2	k__Fungi; p__unclassified_Fungi; c__unclassified_Fungi; o__unclassified_Fungi; f__unclassified_Fungi; g__unclassified_Fungi; s__unclassified_Fungi
ASV11129	0	2	k__Fungi; p__Chytridiomycota; c__unidentified; o__unidentified; f__unidentified; g__unidentified; s__unidentified
ASV11130	0	2	k__Fungi; p__Chytridiomycota; c__unidentified; o__unidentified; f__unidentified; g__unidentified; s__unidentified
ASV11131	0	2	k__Fungi; p__Ascomycota; c__unclassified_Ascomycota; o__unclassified_Ascomycota; f__unclassified_Ascomycota; g__unclassified_Ascomycota; s__unclassified_Ascomycota
ASV11132	0	2	k__Fungi; p__Ascomycota; c__Sordariomycetes; o__Sordariales; f__Chaetomiaceae; g__Achaetomium; s__Achaetomium_strumarium
ASV11133	0	2	k__Fungi; p__Ascomycota; c__unclassified_Ascomycota; o__unclassified_Ascomycota; f__unclassified_Ascomycota; g__unclassified_Ascomycota; s__unclassified_Ascomycota
ASV11134	0	2	k__Fungi; p__Ascomycota; c__unclassified_Ascomycota; o__unclassified_Ascomycota; f__unclassified_Ascomycota; g__unclassified_Ascomycota; s__unclassified_Ascomycota
ASV11135	0	2	k__Fungi; p__Ascomycota; c__Saccharomycetes; o__Saccharomycetales; f__Debaryomycetaceae; g__Kurtzmaniella; s__[Candida]_quercitrusa
ASV11136	0	2	k__Fungi; p__Ascomycota; c__Dothideomycetes; o__Pleosporales; f__Phaeosphaeriaceae; g__Phaeosphaeria; s__unclassified_Phaeosphaeria
ASV11137	0	2	k__Fungi; p__unclassified_Fungi; c__unclassified_Fungi; o__unclassified_Fungi; f__unclassified_Fungi; g__unclassified_Fungi; s__unclassified_Fungi
ASV11138	0	2	k__Fungi; p__Basidiomycota; c__unclassified_Basidiomycota; o__unclassified_Basidiomycota; f__unclassified_Basidiomycota; g__unclassified_Basidiomycota; s__unclassified_Basidiomycota
ASV11139	0	2	k__Fungi; p__Basidiomycota; c__Agaricomycetes; o__Agaricales; f__Psathyrellaceae; g__Coprinopsis; s__Coprinopsis_udicola
ASV11140	0	2	k__Fungi; p__Ascomycota; c__Dothideomycetes; o__Cladosporiales; f__Cladosporiaceae; g__Rachicladosporium; s__Rachicladosporium_iridis
ASV11141	0	2	k__Fungi; p__unclassified_Fungi; c__unclassified_Fungi; o__unclassified_Fungi; f__unclassified_Fungi; g__unclassified_Fungi; s__unclassified_Fungi
ASV11142	0	2	k__Fungi; p__unclassified_Fungi; c__unclassified_Fungi; o__unclassified_Fungi; f__unclassified_Fungi; g__unclassified_Fungi; s__unclassified_Fungi
ASV11143	0	2	k__Fungi; p__Ascomycota; c__Dothideomycetes; o__Pleosporales; f__Lophiostomataceae; g__Biappendiculispora; s__unidentified
ASV11144	0	2	k__Fungi; p__unclassified_Fungi; c__unclassified_Fungi; o__unclassified_Fungi; f__unclassified_Fungi; g__unclassified_Fungi; s__unclassified_Fungi
ASV11145	0	2	k__Fungi; p__unclassified_Fungi; c__unclassified_Fungi; o__unclassified_Fungi; f__unclassified_Fungi; g__unclassified_Fungi; s__unclassified_Fungi
ASV11146	0	2	k__Fungi; p__unclassified_Fungi; c__unclassified_Fungi; o__unclassified_Fungi; f__unclassified_Fungi; g__unclassified_Fungi; s__unclassified_Fungi
ASV11147	0	2	k__Fungi; p__unclassified_Fungi; c__unclassified_Fungi; o__unclassified_Fungi; f__unclassified_Fungi; g__unclassified_Fungi; s__unclassified_Fungi
ASV11148	0	2	k__Fungi; p__Ascomycota; c__unclassified_Ascomycota; o__unclassified_Ascomycota; f__unclassified_Ascomycota; g__unclassified_Ascomycota; s__unclassified_Ascomycota
ASV11149	0	2	k__Fungi; p__Ascomycota; c__Dothideomycetes; o__Pleosporales; f__Lophiostomataceae; g__unclassified_Lophiostomataceae; s__unclassified_Lophiostomataceae
ASV11150	0	2	k__Fungi; p__Chytridiomycota; c__Rhizophlyctidomycetes; o__Rhizophlyctidales; f__Rhizophlyctidaceae; g__Rhizophlyctis; s__unclassified_Rhizophlyctis
ASV11151	0	2	k__Fungi; p__Chytridiomycota; c__unidentified; o__unidentified; f__unidentified; g__unidentified; s__unidentified
ASV11152	0	2	k__Fungi; p__Chytridiomycota; c__Rhizophydiomycetes; o__Rhizophydiales; f__Terramycetaceae; g__Boothiomyces; s__unidentified
ASV11153	0	2	k__Fungi; p__unclassified_Fungi; c__unclassified_Fungi; o__unclassified_Fungi; f__unclassified_Fungi; g__unclassified_Fungi; s__unclassified_Fungi
ASV11154	0	2	k__Fungi; p__Ascomycota; c__unclassified_Ascomycota; o__unclassified_Ascomycota; f__unclassified_Ascomycota; g__unclassified_Ascomycota; s__unclassified_Ascomycota
ASV11155	0	2	k__Fungi; p__Ascomycota; c__Sordariomycetes; o__Hypocreales; f__Cordycipitaceae; g__Cordyceps; s__Cordyceps_lepidopterorum
ASV11156	0	2	k__Fungi; p__Ascomycota; c__Sordariomycetes; o__unidentified; f__unidentified; g__unidentified; s__unidentified
ASV11157	0	2	k__Fungi; p__Ascomycota; c__Sordariomycetes; o__Hypocreales; f__Cordycipitaceae; g__Cordyceps; s__Cordyceps_fratricida
ASV11158	0	2	k__Fungi; p__Ascomycota; c__Sordariomycetes; o__Glomerellales; f__Plectosphaerellaceae; g__Sodiomyces; s__Sodiomyces_alcalophilus
ASV11159	0	2	k__Fungi; p__Ascomycota; c__Sordariomycetes; o__Glomerellales; f__Glomerellaceae; g__Colletotrichum; s__unclassified_Colletotrichum
ASV11160	0	2	k__Fungi; p__Glomeromycota; c__Glomeromycetes; o__Diversisporales; f__Diversisporales_fam_Incertae_sedis; g__Entrophospora; s__Entrophospora_infrequens
ASV11161	0	2	k__Fungi; p__Ascomycota; c__unclassified_Ascomycota; o__unclassified_Ascomycota; f__unclassified_Ascomycota; g__unclassified_Ascomycota; s__unclassified_Ascomycota
ASV11162	0	2	k__Fungi; p__unclassified_Fungi; c__unclassified_Fungi; o__unclassified_Fungi; f__unclassified_Fungi; g__unclassified_Fungi; s__unclassified_Fungi
ASV11163	0	2	k__Fungi; p__unclassified_Fungi; c__unclassified_Fungi; o__unclassified_Fungi; f__unclassified_Fungi; g__unclassified_Fungi; s__unclassified_Fungi
ASV11164	0	2	k__Fungi; p__Basidiomycota; c__Agaricomycetes; o__Agaricales; f__Psathyrellaceae; g__Coprinellus; s__Coprinellus_velatopruinatus
ASV11165	0	2	k__Fungi; p__Basidiomycota; c__unclassified_Basidiomycota; o__unclassified_Basidiomycota; f__unclassified_Basidiomycota; g__unclassified_Basidiomycota; s__unclassified_Basidiomycota
ASV11166	0	2	k__Fungi; p__unclassified_Fungi; c__unclassified_Fungi; o__unclassified_Fungi; f__unclassified_Fungi; g__unclassified_Fungi; s__unclassified_Fungi
ASV11167	0	2	k__Fungi; p__Ascomycota; c__unclassified_Ascomycota; o__unclassified_Ascomycota; f__unclassified_Ascomycota; g__unclassified_Ascomycota; s__unclassified_Ascomycota
ASV11168	0	2	k__Fungi; p__Ascomycota; c__Eurotiomycetes; o__Chaetothyriales; f__unidentified; g__unidentified; s__unidentified
ASV11169	0	2	k__Fungi; p__Ascomycota; c__Eurotiomycetes; o__Chaetothyriales; f__unidentified; g__unidentified; s__unidentified
ASV11170	0	2	k__Fungi; p__unclassified_Fungi; c__unclassified_Fungi; o__unclassified_Fungi; f__unclassified_Fungi; g__unclassified_Fungi; s__unclassified_Fungi
ASV11171	0	2	k__Fungi; p__Ascomycota; c__Leotiomycetes; o__unidentified; f__unidentified; g__unidentified; s__unidentified
ASV11172	0	2	k__Fungi; p__Basidiomycota; c__Agaricomycetes; o__Sebacinales; f__Sebacinaceae; g__Sebacina; s__Sebacina_cystidiata
ASV11173	0	2	k__Fungi; p__Basidiomycota; c__Agaricomycetes; o__unclassified_Agaricomycetes; f__unclassified_Agaricomycetes; g__unclassified_Agaricomycetes; s__unclassified_Agaricomycetes
ASV11174	0	2	k__Fungi; p__Mortierellomycota; c__Mortierellomycetes; o__Mortierellales; f__unclassified_Mortierellales; g__unclassified_Mortierellales; s__unclassified_Mortierellales
ASV11175	0	2	k__Fungi; p__Basidiomycota; c__Geminibasidiomycetes; o__Geminibasidiales; f__Geminibasidiaceae; g__Geminibasidium; s__unidentified
ASV11176	0	2	k__Fungi; p__Basidiomycota; c__unclassified_Basidiomycota; o__unclassified_Basidiomycota; f__unclassified_Basidiomycota; g__unclassified_Basidiomycota; s__unclassified_Basidiomycota
ASV11177	0	2	k__Fungi; p__Ascomycota; c__Archaeorhizomycetes; o__Archaeorhizomycetales; f__Archaeorhizomycetaceae; g__Archaeorhizomyces; s__unidentified
ASV11178	0	2	k__Fungi; p__Ascomycota; c__unclassified_Ascomycota; o__unclassified_Ascomycota; f__unclassified_Ascomycota; g__unclassified_Ascomycota; s__unclassified_Ascomycota
ASV11179	0	2	k__Fungi; p__Basidiomycota; c__Cystobasidiomycetes; o__unidentified; f__Symmetrosporaceae; g__Symmetrospora; s__unclassified_Symmetrospora
ASV1118	11	54	k__Fungi; p__Ascomycota; c__Dothideomycetes; o__Pleosporales; f__Phaeosphaeriaceae; g__unclassified_Phaeosphaeriaceae; s__unclassified_Phaeosphaeriaceae
ASV11180	0	2	k__Fungi; p__unclassified_Fungi; c__unclassified_Fungi; o__unclassified_Fungi; f__unclassified_Fungi; g__unclassified_Fungi; s__unclassified_Fungi
ASV11181	0	2	k__Fungi; p__Ascomycota; c__Sordariomycetes; o__Savoryellales; f__Savoryellaceae; g__Ascotaiwania; s__Ascotaiwania_sawadae
ASV11182	0	2	k__Fungi; p__Ascomycota; c__Dothideomycetes; o__Pleosporales; f__Melanommataceae; g__Alpinaria; s__Alpinaria_rhododendri
ASV11183	0	2	k__Fungi; p__Ascomycota; c__unclassified_Ascomycota; o__unclassified_Ascomycota; f__unclassified_Ascomycota; g__unclassified_Ascomycota; s__unclassified_Ascomycota
ASV11184	0	2	k__Fungi; p__unclassified_Fungi; c__unclassified_Fungi; o__unclassified_Fungi; f__unclassified_Fungi; g__unclassified_Fungi; s__unclassified_Fungi
ASV11185	0	2	k__Fungi; p__unclassified_Fungi; c__unclassified_Fungi; o__unclassified_Fungi; f__unclassified_Fungi; g__unclassified_Fungi; s__unclassified_Fungi
ASV11186	0	2	k__Fungi; p__unclassified_Fungi; c__unclassified_Fungi; o__unclassified_Fungi; f__unclassified_Fungi; g__unclassified_Fungi; s__unclassified_Fungi
ASV11187	0	2	k__Fungi; p__Basidiomycota; c__unclassified_Basidiomycota; o__unclassified_Basidiomycota; f__unclassified_Basidiomycota; g__unclassified_Basidiomycota; s__unclassified_Basidiomycota
ASV11188	0	2	k__Fungi; p__Ascomycota; c__unclassified_Ascomycota; o__unclassified_Ascomycota; f__unclassified_Ascomycota; g__unclassified_Ascomycota; s__unclassified_Ascomycota
ASV11189	0	2	k__Fungi; p__unclassified_Fungi; c__unclassified_Fungi; o__unclassified_Fungi; f__unclassified_Fungi; g__unclassified_Fungi; s__unclassified_Fungi
ASV11190	0	2	k__Fungi; p__unclassified_Fungi; c__unclassified_Fungi; o__unclassified_Fungi; f__unclassified_Fungi; g__unclassified_Fungi; s__unclassified_Fungi
ASV11191	0	2	k__Fungi; p__Basidiomycota; c__Agaricomycetes; o__Cantharellales; f__Tulasnellaceae; g__unidentified; s__unidentified
ASV11192	0	2	k__Fungi; p__unclassified_Fungi; c__unclassified_Fungi; o__unclassified_Fungi; f__unclassified_Fungi; g__unclassified_Fungi; s__unclassified_Fungi
ASV11193	0	2	k__Fungi; p__Basidiomycota; c__unclassified_Basidiomycota; o__unclassified_Basidiomycota; f__unclassified_Basidiomycota; g__unclassified_Basidiomycota; s__unclassified_Basidiomycota
ASV11194	0	2	k__Fungi; p__Ascomycota; c__Eurotiomycetes; o__Eurotiales; f__Trichocomaceae; g__Talaromyces; s__Talaromyces_coalescens
ASV11195	0	2	k__Fungi; p__Chytridiomycota; c__unidentified; o__unidentified; f__unidentified; g__unidentified; s__unidentified
ASV11196	0	2	k__Fungi; p__Ascomycota; c__Dothideomycetes; o__Cladosporiales; f__Cladosporiaceae; g__Cladosporium; s__unclassified_Cladosporium
ASV11197	0	2	k__Fungi; p__Ascomycota; c__Leotiomycetes; o__Helotiales; f__Helotiales_fam_Incertae_sedis; g__Leptodontidium; s__unidentified
ASV11198	0	2	k__Fungi; p__Ascomycota; c__Eurotiomycetes; o__Eurotiales; f__Thermoascaceae; g__Thermoascus; s__Thermoascus_aurantiacus
ASV11199	0	2	k__Fungi; p__Ascomycota; c__Sordariomycetes; o__Hypocreales; f__unclassified_Hypocreales; g__unclassified_Hypocreales; s__unclassified_Hypocreales
ASV112	385	406	k__Fungi; p__Ascomycota; c__Saccharomycetes; o__Saccharomycetales; f__Debaryomycetaceae; g__Candida; s__Candida_apicola
ASV11200	0	2	k__Fungi; p__unclassified_Fungi; c__unclassified_Fungi; o__unclassified_Fungi; f__unclassified_Fungi; g__unclassified_Fungi; s__unclassified_Fungi
ASV11201	0	2	k__Fungi; p__Ascomycota; c__Xylonomycetes; o__GS34; f__unidentified; g__unidentified; s__unidentified
ASV11202	0	2	k__Fungi; p__Olpidiomycota; c__Olpidiomycetes; o__Olpidiales; f__Olpidiaceae; g__Olpidium; s__Olpidium_brassicae
ASV11203	0	2	k__Fungi; p__Ascomycota; c__Dothideomycetes; o__Dothideales; f__Dothioraceae; g__Kabatina; s__Kabatina_thujae
ASV11204	0	2	k__Fungi; p__Ascomycota; c__Pezizomycetes; o__Pezizales; f__Pyronemataceae; g__Scutellinia; s__unidentified
ASV11205	0	2	k__Fungi; p__Ascomycota; c__unclassified_Ascomycota; o__unclassified_Ascomycota; f__unclassified_Ascomycota; g__unclassified_Ascomycota; s__unclassified_Ascomycota
ASV11206	0	2	k__Fungi; p__unclassified_Fungi; c__unclassified_Fungi; o__unclassified_Fungi; f__unclassified_Fungi; g__unclassified_Fungi; s__unclassified_Fungi
ASV11207	0	2	k__Fungi; p__Rozellomycota; c__unidentified; o__unidentified; f__unidentified; g__unidentified; s__unidentified
ASV11208	0	2	k__Fungi; p__Ascomycota; c__Leotiomycetes; o__unclassified_Leotiomycetes; f__unclassified_Leotiomycetes; g__unclassified_Leotiomycetes; s__unclassified_Leotiomycetes
ASV11209	0	2	k__Fungi; p__Ascomycota; c__Pezizomycetes; o__Pezizales; f__unidentified; g__Coprotus; s__Coprotus_epithecioides
ASV11210	0	2	k__Fungi; p__Ascomycota; c__Dothideomycetes; o__Pleosporales; f__Pleosporaceae; g__Neocamarosporium; s__unclassified_Neocamarosporium
ASV11211	0	2	k__Fungi; p__Ascomycota; c__unclassified_Ascomycota; o__unclassified_Ascomycota; f__unclassified_Ascomycota; g__unclassified_Ascomycota; s__unclassified_Ascomycota
ASV11212	0	2	k__Fungi; p__unclassified_Fungi; c__unclassified_Fungi; o__unclassified_Fungi; f__unclassified_Fungi; g__unclassified_Fungi; s__unclassified_Fungi
ASV11213	0	2	k__Fungi; p__Basidiomycota; c__unclassified_Basidiomycota; o__unclassified_Basidiomycota; f__unclassified_Basidiomycota; g__unclassified_Basidiomycota; s__unclassified_Basidiomycota
ASV11214	0	2	k__Fungi; p__Basidiomycota; c__Agaricomycetes; o__Agaricales; f__Bolbitiaceae; g__Panaeolus; s__Panaeolus_papilionaceus
ASV11215	0	2	k__Fungi; p__Basidiomycota; c__Agaricomycetes; o__Boletales; f__Boletaceae; g__unclassified_Boletaceae; s__unclassified_Boletaceae
ASV11216	0	2	k__Fungi; p__Basidiomycota; c__Agaricomycetes; o__unclassified_Agaricomycetes; f__unclassified_Agaricomycetes; g__unclassified_Agaricomycetes; s__unclassified_Agaricomycetes
ASV11217	0	2	k__Fungi; p__Basidiomycota; c__Agaricomycetes; o__unclassified_Agaricomycetes; f__unclassified_Agaricomycetes; g__unclassified_Agaricomycetes; s__unclassified_Agaricomycetes
ASV11218	0	2	k__Fungi; p__unclassified_Fungi; c__unclassified_Fungi; o__unclassified_Fungi; f__unclassified_Fungi; g__unclassified_Fungi; s__unclassified_Fungi
ASV11219	0	2	k__Fungi; p__Basidiomycota; c__unclassified_Basidiomycota; o__unclassified_Basidiomycota; f__unclassified_Basidiomycota; g__unclassified_Basidiomycota; s__unclassified_Basidiomycota
ASV11220	0	2	k__Fungi; p__Basidiomycota; c__Agaricomycetes; o__Russulales; f__Russulaceae; g__Lactarius; s__Lactarius_purpureus
ASV11221	0	2	k__Fungi; p__Chytridiomycota; c__unidentified; o__unidentified; f__unidentified; g__unidentified; s__unidentified
ASV11222	0	2	k__Fungi; p__Basidiomycota; c__Agaricomycetes; o__Thelephorales; f__Thelephoraceae; g__Tomentella; s__Tomentella_ellisii
ASV11223	0	2	k__Fungi; p__Ascomycota; c__Sordariomycetes; o__Hypocreales; f__Hypocreales_fam_Incertae_sedis; g__Fusariella; s__unidentified
ASV11224	0	2	k__Fungi; p__unclassified_Fungi; c__unclassified_Fungi; o__unclassified_Fungi; f__unclassified_Fungi; g__unclassified_Fungi; s__unclassified_Fungi
ASV11225	0	2	k__Fungi; p__Chytridiomycota; c__unclassified_Chytridiomycota; o__unclassified_Chytridiomycota; f__unclassified_Chytridiomycota; g__unclassified_Chytridiomycota; s__unclassified_Chytridiomycota
ASV11226	0	2	k__Fungi; p__Ascomycota; c__Leotiomycetes; o__unclassified_Leotiomycetes; f__unclassified_Leotiomycetes; g__unclassified_Leotiomycetes; s__unclassified_Leotiomycetes
ASV11227	0	2	k__Fungi; p__Glomeromycota; c__Archaeosporomycetes; o__Archaeosporales; f__unidentified; g__unidentified; s__unclassified_unidentified
ASV11228	0	2	k__Fungi; p__Basidiomycota; c__Microbotryomycetes; o__unidentified; f__unidentified; g__Curvibasidium; s__Curvibasidium_cygneicollum
ASV11229	0	2	k__Fungi; p__Chytridiomycota; c__unidentified; o__unidentified; f__unidentified; g__unidentified; s__unidentified
ASV1123	0	158	k__Fungi; p__Ascomycota; c__Dothideomycetes; o__Pleosporales; f__Pleosporaceae; g__Pyrenophora; s__Pyrenophora_novozelandica
ASV11230	0	2	k__Fungi; p__Ascomycota; c__unclassified_Ascomycota; o__unclassified_Ascomycota; f__unclassified_Ascomycota; g__unclassified_Ascomycota; s__unclassified_Ascomycota
ASV11231	0	2	k__Fungi; p__unclassified_Fungi; c__unclassified_Fungi; o__unclassified_Fungi; f__unclassified_Fungi; g__unclassified_Fungi; s__unclassified_Fungi
ASV11232	0	2	k__Fungi; p__Glomeromycota; c__Glomeromycetes; o__Diversisporales; f__Diversisporaceae; g__Diversispora; s__Diversispora_aurantia
ASV11233	0	2	k__Fungi; p__Basidiomycota; c__unclassified_Basidiomycota; o__unclassified_Basidiomycota; f__unclassified_Basidiomycota; g__unclassified_Basidiomycota; s__unclassified_Basidiomycota
ASV11234	0	2	k__Fungi; p__unclassified_Fungi; c__unclassified_Fungi; o__unclassified_Fungi; f__unclassified_Fungi; g__unclassified_Fungi; s__unclassified_Fungi
ASV11235	0	2	k__Fungi; p__unclassified_Fungi; c__unclassified_Fungi; o__unclassified_Fungi; f__unclassified_Fungi; g__unclassified_Fungi; s__unclassified_Fungi
ASV11236	0	2	k__Fungi; p__unclassified_Fungi; c__unclassified_Fungi; o__unclassified_Fungi; f__unclassified_Fungi; g__unclassified_Fungi; s__unclassified_Fungi
ASV11237	0	2	k__Fungi; p__unclassified_Fungi; c__unclassified_Fungi; o__unclassified_Fungi; f__unclassified_Fungi; g__unclassified_Fungi; s__unclassified_Fungi
ASV11238	0	2	k__Fungi; p__unclassified_Fungi; c__unclassified_Fungi; o__unclassified_Fungi; f__unclassified_Fungi; g__unclassified_Fungi; s__unclassified_Fungi
ASV11239	0	2	k__Fungi; p__Ascomycota; c__unclassified_Ascomycota; o__unclassified_Ascomycota; f__unclassified_Ascomycota; g__unclassified_Ascomycota; s__unclassified_Ascomycota
ASV1124	0	56	k__Fungi; p__Ascomycota; c__Sordariomycetes; o__Sordariales; f__Lasiosphaeriaceae; g__Podospora; s__Podospora_communis
ASV11240	0	2	k__Fungi; p__Ascomycota; c__Archaeorhizomycetes; o__Archaeorhizomycetales; f__Archaeorhizomycetaceae; g__Archaeorhizomyces; s__unclassified_Archaeorhizomyces
ASV11241	0	2	k__Fungi; p__unclassified_Fungi; c__unclassified_Fungi; o__unclassified_Fungi; f__unclassified_Fungi; g__unclassified_Fungi; s__unclassified_Fungi
ASV1128	157	0	k__Fungi; p__Ascomycota; c__Dothideomycetes; o__Pleosporales; f__Sporormiaceae; g__Preussia; s__Preussia_terricola
ASV1129	13	120	k__Fungi; p__Ascomycota; c__Saccharomycetes; o__Saccharomycetales; f__Pichiaceae; g__Brettanomyces; s__Brettanomyces_bruxellensis
ASV1133	6	64	k__Fungi; p__Rozellomycota; c__unidentified; o__unidentified; f__unidentified; g__unidentified; s__unidentified
ASV1134	120	0	k__Fungi; p__Glomeromycota; c__Glomeromycetes; o__Glomerales; f__Glomeraceae; g__unclassified_Glomeraceae; s__unclassified_Glomeraceae
ASV1138	114	41	k__Fungi; p__Ascomycota; c__Sordariomycetes; o__Microascales; f__Microascaceae; g__Pseudallescheria; s__Pseudallescheria_boydii
ASV1139	0	155	k__Fungi; p__unclassified_Fungi; c__unclassified_Fungi; o__unclassified_Fungi; f__unclassified_Fungi; g__unclassified_Fungi; s__unclassified_Fungi
ASV114	50	837	k__Fungi; p__Ascomycota; c__Dothideomycetes; o__Pleosporales; f__Pleosporaceae; g__Comoclathris; s__unclassified_Comoclathris
ASV1140	0	155	k__Fungi; p__unclassified_Fungi; c__unclassified_Fungi; o__unclassified_Fungi; f__unclassified_Fungi; g__unclassified_Fungi; s__unclassified_Fungi
ASV1141	0	60	k__Fungi; p__Basidiomycota; c__Tremellomycetes; o__Filobasidiales; f__Filobasidiaceae; g__Naganishia; s__Naganishia_randhawae
ASV1144	73	81	k__Fungi; p__Ascomycota; c__unclassified_Ascomycota; o__unclassified_Ascomycota; f__unclassified_Ascomycota; g__unclassified_Ascomycota; s__unclassified_Ascomycota
ASV1145	0	154	k__Fungi; p__Chytridiomycota; c__unclassified_Chytridiomycota; o__unclassified_Chytridiomycota; f__unclassified_Chytridiomycota; g__unclassified_Chytridiomycota; s__unclassified_Chytridiomycota
ASV115	487	384	k__Fungi; p__Ascomycota; c__Eurotiomycetes; o__Eurotiales; f__Aspergillaceae; g__Penicillium; s__unclassified_Penicillium
ASV1151	0	95	k__Fungi; p__Ascomycota; c__Orbiliomycetes; o__Orbiliales; f__Orbiliaceae; g__unclassified_Orbiliaceae; s__unclassified_Orbiliaceae
ASV1152	0	43	k__Fungi; p__Ascomycota; c__unclassified_Ascomycota; o__unclassified_Ascomycota; f__unclassified_Ascomycota; g__unclassified_Ascomycota; s__unclassified_Ascomycota
ASV1156	153	0	k__Fungi; p__unclassified_Fungi; c__unclassified_Fungi; o__unclassified_Fungi; f__unclassified_Fungi; g__unclassified_Fungi; s__unclassified_Fungi
ASV1157	0	153	k__Fungi; p__Ascomycota; c__Dothideomycetes; o__Pleosporales; f__Pyrenochaetopsidaceae; g__Pyrenochaetopsis; s__Pyrenochaetopsis_microspora
ASV116	581	0	k__Fungi; p__Ascomycota; c__Sordariomycetes; o__Hypocreales; f__Nectriaceae; g__Penicillifer; s__Penicillifer_diparietisporus
ASV1161	132	0	k__Fungi; p__Rozellomycota; c__Rozellomycotina_cls_Incertae_sedis; o__GS11; f__unidentified; g__unidentified; s__unidentified
ASV1163	152	0	k__Fungi; p__unclassified_Fungi; c__unclassified_Fungi; o__unclassified_Fungi; f__unclassified_Fungi; g__unclassified_Fungi; s__unclassified_Fungi
ASV1164	0	152	k__Fungi; p__Ascomycota; c__Eurotiomycetes; o__Eurotiales; f__Trichocomaceae; g__Thermomyces; s__Thermomyces_lanuginosus
ASV1165	0	152	k__Fungi; p__Ascomycota; c__Sordariomycetes; o__unclassified_Sordariomycetes; f__unclassified_Sordariomycetes; g__unclassified_Sordariomycetes; s__unclassified_Sordariomycetes
ASV1166	0	152	k__Fungi; p__Ascomycota; c__Sordariomycetes; o__Hypocreales; f__Nectriaceae; g__Fusarium; s__Fusarium_equiseti
ASV1168	15	14	k__Fungi; p__Ascomycota; c__Leotiomycetes; o__Erysiphales; f__Erysiphaceae; g__Podosphaera; s__Podosphaera_leucotricha
ASV1169	0	121	k__Fungi; p__Basidiomycota; c__Agaricomycetes; o__unclassified_Agaricomycetes; f__unclassified_Agaricomycetes; g__unclassified_Agaricomycetes; s__unclassified_Agaricomycetes
ASV117	257	0	k__Fungi; p__Chytridiomycota; c__Chytridiomycetes; o__Chytridiales; f__Chytridiaceae; g__unidentified; s__unidentified
ASV1170	0	88	k__Fungi; p__Basidiomycota; c__Agaricomycetes; o__Agaricales; f__Tricholomataceae; g__Tricholoma; s__Tricholoma_terreum
ASV1172	20	131	k__Fungi; p__unclassified_Fungi; c__unclassified_Fungi; o__unclassified_Fungi; f__unclassified_Fungi; g__unclassified_Fungi; s__unclassified_Fungi
ASV1174	97	0	k__Fungi; p__Ascomycota; c__Sordariomycetes; o__Sordariales; f__Chaetomiaceae; g__unclassified_Chaetomiaceae; s__unclassified_Chaetomiaceae
ASV1177	67	56	k__Fungi; p__unclassified_Fungi; c__unclassified_Fungi; o__unclassified_Fungi; f__unclassified_Fungi; g__unclassified_Fungi; s__unclassified_Fungi
ASV1178	0	150	k__Fungi; p__Ascomycota; c__Dothideomycetes; o__Pleosporales; f__Pleosporaceae; g__Comoclathris; s__Comoclathris_italica
ASV118	551	0	k__Fungi; p__Ascomycota; c__Sordariomycetes; o__Sordariales; f__Helminthosphaeriaceae; g__Vermiculariopsiella; s__unclassified_Vermiculariopsiella
ASV1180	0	62	k__Fungi; p__unclassified_Fungi; c__unclassified_Fungi; o__unclassified_Fungi; f__unclassified_Fungi; g__unclassified_Fungi; s__unclassified_Fungi
ASV1182	0	149	k__Fungi; p__Basidiomycota; c__Agaricomycetes; o__Agaricales; f__Hygrophoraceae; g__Hygrophorus; s__unidentified
ASV1184	128	0	k__Fungi; p__Rozellomycota; c__unidentified; o__unidentified; f__unidentified; g__unclassified_unidentified; s__unclassified_unidentified
ASV1186	0	100	k__Fungi; p__Ascomycota; c__Dothideomycetes; o__Pleosporales; f__Pleosporaceae; g__Alternaria; s__Alternaria_sorghi
ASV1188	20	0	k__Fungi; p__Basidiomycota; c__Tremellomycetes; o__Tremellales; f__Bulleribasidiaceae; g__Hannaella; s__Hannaella_luteola
ASV119	180	293	k__Fungi; p__Ascomycota; c__Sordariomycetes; o__Hypocreales; f__Ophiocordycipitaceae; g__Purpureocillium; s__Purpureocillium_lilacinum
ASV1191	148	0	k__Fungi; p__Ascomycota; c__Sordariomycetes; o__Sordariales; f__Chaetomiaceae; g__Arcopilus; s__Arcopilus_cupreus
ASV1192	0	148	k__Fungi; p__unclassified_Fungi; c__unclassified_Fungi; o__unclassified_Fungi; f__unclassified_Fungi; g__unclassified_Fungi; s__unclassified_Fungi
ASV1193	0	148	k__Fungi; p__Ascomycota; c__Dothideomycetes; o__Mycosphaerellales; f__Mycosphaerellaceae; g__Zymoseptoria; s__Zymoseptoria_tritici
ASV1194	0	148	k__Fungi; p__Basidiomycota; c__Agaricomycetes; o__Agaricales; f__unclassified_Agaricales; g__unclassified_Agaricales; s__unclassified_Agaricales
ASV1196	48	0	k__Fungi; p__Ascomycota; c__Sordariomycetes; o__unclassified_Sordariomycetes; f__unclassified_Sordariomycetes; g__unclassified_Sordariomycetes; s__unclassified_Sordariomycetes
ASV1198	0	70	k__Fungi; p__Ascomycota; c__Sordariomycetes; o__Sordariales; f__Lasiosphaeriaceae; g__Schizothecium; s__Schizothecium_carpinicola
ASV12	1562	701	k__Fungi; p__Basidiomycota; c__Tremellomycetes; o__Tremellales; f__Trimorphomycetaceae; g__Saitozyma; s__Saitozyma_podzolica
ASV120	0	370	k__Fungi; p__Basidiomycota; c__Tremellomycetes; o__Cystofilobasidiales; f__Mrakiaceae; g__Mrakia; s__Mrakia_frigida
ASV1200	45	0	k__Fungi; p__Chytridiomycota; c__Chytridiomycetes; o__Rhizophydiales; f__Angulomycetaceae; g__Angulomyces; s__Angulomyces_argentinensis
ASV1202	81	22	k__Fungi; p__Ascomycota; c__Sordariomycetes; o__Hypocreales; f__Clavicipitaceae; g__Keithomyces; s__Keithomyces_acicularis
ASV1203	0	59	k__Fungi; p__Basidiomycota; c__Tremellomycetes; o__Tremellales; f__Bulleribasidiaceae; g__Vishniacozyma; s__Vishniacozyma_tephrensis
ASV1204	22	74	k__Fungi; p__Ascomycota; c__unclassified_Ascomycota; o__unclassified_Ascomycota; f__unclassified_Ascomycota; g__unclassified_Ascomycota; s__unclassified_Ascomycota
ASV1208	95	52	k__Fungi; p__unclassified_Fungi; c__unclassified_Fungi; o__unclassified_Fungi; f__unclassified_Fungi; g__unclassified_Fungi; s__unclassified_Fungi
ASV1209	147	0	k__Fungi; p__Basidiomycota; c__Tremellomycetes; o__Cystofilobasidiales; f__Cystofilobasidiaceae; g__Cystofilobasidium; s__Cystofilobasidium_macerans
ASV1211	8	0	k__Fungi; p__Ascomycota; c__Leotiomycetes; o__Helotiales; f__Helotiales_fam_Incertae_sedis; g__Chalara; s__Chalara_heteroderae
ASV1212	4	11	k__Fungi; p__Ascomycota; c__Sordariomycetes; o__Hypocreales; f__Nectriaceae; g__unclassified_Nectriaceae; s__unclassified_Nectriaceae
ASV1213	59	0	k__Fungi; p__Basidiomycota; c__Agaricomycetes; o__Thelephorales; f__Thelephoraceae; g__unclassified_Thelephoraceae; s__unclassified_Thelephoraceae
ASV1215	41	35	k__Fungi; p__Ascomycota; c__Sordariomycetes; o__Hypocreales; f__Hypocreaceae; g__Trichoderma; s__unclassified_Trichoderma
ASV1218	146	0	k__Fungi; p__Neocallimastigomycota; c__Neocallimastigomycetes; o__Neocallimastigales; f__Neocallimastigaceae; g__Anaeromyces; s__unidentified
ASV1219	0	146	k__Fungi; p__Ascomycota; c__Dothideomycetes; o__Pleosporales; f__Didymellaceae; g__unclassified_Didymellaceae; s__unclassified_Didymellaceae
ASV1221	57	25	k__Fungi; p__unclassified_Fungi; c__unclassified_Fungi; o__unclassified_Fungi; f__unclassified_Fungi; g__unclassified_Fungi; s__unclassified_Fungi
ASV1222	0	107	k__Fungi; p__Ascomycota; c__Orbiliomycetes; o__Orbiliales; f__Orbiliaceae; g__Arthrobotrys; s__unclassified_Arthrobotrys
ASV1223	0	89	k__Fungi; p__Basidiomycota; c__Agaricomycetes; o__Agaricales; f__Tricholomataceae; g__unclassified_Tricholomataceae; s__unclassified_Tricholomataceae
ASV1226	75	3	k__Fungi; p__Basidiomycota; c__Agaricomycetes; o__unclassified_Agaricomycetes; f__unclassified_Agaricomycetes; g__unclassified_Agaricomycetes; s__unclassified_Agaricomycetes
ASV123	0	1312	k__Fungi; p__Ascomycota; c__Sordariomycetes; o__Hypocreales; f__Nectriaceae; g__Fusarium; s__unclassified_Fusarium
ASV1232	30	0	k__Fungi; p__Basidiomycota; c__Agaricomycetes; o__Russulales; f__Russulaceae; g__Lactarius; s__unclassified_Lactarius
ASV1233	145	0	k__Fungi; p__Ascomycota; c__Sordariomycetes; o__Xylariales; f__unclassified_Xylariales; g__unclassified_Xylariales; s__unclassified_Xylariales
ASV1234	0	145	k__Fungi; p__Ascomycota; c__Sordariomycetes; o__Hypocreales; f__Hypocreaceae; g__Trichoderma; s__Trichoderma_spirale
ASV1237	17	0	k__Fungi; p__Ascomycota; c__Sordariomycetes; o__Hypocreales; f__Bionectriaceae; g__Clonostachys; s__Clonostachys_compactiuscula
ASV1239	1	0	k__Fungi; p__Basidiomycota; c__Agaricomycetes; o__Thelephorales; f__Thelephoraceae; g__Tomentella; s__Tomentella_beaverae
ASV1241	0	114	k__Fungi; p__Ascomycota; c__Sordariomycetes; o__Hypocreales; f__Nectriaceae; g__Dactylonectria; s__Dactylonectria_anthuriicola
ASV1244	138	5	k__Fungi; p__Ascomycota; c__Dothideomycetes; o__Pleosporales; f__Didymellaceae; g__Neodidymelliopsis; s__Neodidymelliopsis_ranunculi
ASV1245	143	0	k__Fungi; p__Ascomycota; c__unclassified_Ascomycota; o__unclassified_Ascomycota; f__unclassified_Ascomycota; g__unclassified_Ascomycota; s__unclassified_Ascomycota
ASV1246	106	37	k__Fungi; p__Ascomycota; c__Leotiomycetes; o__Helotiales; f__Helotiaceae; g__Mycofalcella; s__Mycofalcella_calcarata
ASV125	281	1	k__Fungi; p__unclassified_Fungi; c__unclassified_Fungi; o__unclassified_Fungi; f__unclassified_Fungi; g__unclassified_Fungi; s__unclassified_Fungi
ASV1250	142	0	k__Fungi; p__unclassified_Fungi; c__unclassified_Fungi; o__unclassified_Fungi; f__unclassified_Fungi; g__unclassified_Fungi; s__unclassified_Fungi
ASV1251	142	0	k__Fungi; p__Ascomycota; c__Leotiomycetes; o__Helotiales; f__Helotiaceae; g__Tetracladium; s__Tetracladium_marchalianum
ASV1252	142	0	k__Fungi; p__unclassified_Fungi; c__unclassified_Fungi; o__unclassified_Fungi; f__unclassified_Fungi; g__unclassified_Fungi; s__unclassified_Fungi
ASV1253	4	138	k__Fungi; p__Basidiomycota; c__Agaricomycetes; o__Agaricales; f__Inocybaceae; g__Inocybe; s__Inocybe_johannis-stanglii
ASV1254	0	142	k__Fungi; p__Ascomycota; c__Dothideomycetes; o__Mycosphaerellales; f__Dissoconiaceae; g__Uwebraunia; s__Uwebraunia_communis
ASV1258	3	0	k__Fungi; p__Ascomycota; c__Leotiomycetes; o__unclassified_Leotiomycetes; f__unclassified_Leotiomycetes; g__unclassified_Leotiomycetes; s__unclassified_Leotiomycetes
ASV126	415	0	k__Fungi; p__Ascomycota; c__Sordariomycetes; o__Hypocreales; f__Hypocreaceae; g__Trichoderma; s__Trichoderma_spirale
ASV1260	0	121	k__Fungi; p__Ascomycota; c__Pezizomycetes; o__Pezizales; f__Pezizaceae; g__Iodophanus; s__unidentified
ASV1262	13	0	k__Fungi; p__Ascomycota; c__Eurotiomycetes; o__Eurotiales; f__Elaphomycetaceae; g__unidentified; s__unidentified
ASV1263	31	0	k__Fungi; p__Ascomycota; c__Sordariomycetes; o__Sordariales; f__Chaetomiaceae; g__Ovatospora; s__unclassified_Ovatospora
ASV1264	9	0	k__Fungi; p__Ascomycota; c__Dothideomycetes; o__Cladosporiales; f__Cladosporiaceae; g__Cladosporium; s__unclassified_Cladosporium
ASV1268	77	0	k__Fungi; p__Ascomycota; c__Eurotiomycetes; o__Eurotiales; f__Aspergillaceae; g__Aspergillus; s__Aspergillus_versicolor
ASV127	215	0	k__Fungi; p__unclassified_Fungi; c__unclassified_Fungi; o__unclassified_Fungi; f__unclassified_Fungi; g__unclassified_Fungi; s__unclassified_Fungi
ASV1271	140	0	k__Fungi; p__Basidiomycota; c__Microbotryomycetes; o__unidentified; f__Chrysozymaceae; g__Sampaiozyma; s__Sampaiozyma_ingeniosa
ASV1272	73	67	k__Fungi; p__Ascomycota; c__unclassified_Ascomycota; o__unclassified_Ascomycota; f__unclassified_Ascomycota; g__unclassified_Ascomycota; s__unclassified_Ascomycota
ASV1273	48	0	k__Fungi; p__Basidiomycota; c__Exobasidiomycetes; o__unclassified_Exobasidiomycetes; f__unclassified_Exobasidiomycetes; g__unclassified_Exobasidiomycetes; s__unclassified_Exobasidiomycetes
ASV1275	0	15	k__Fungi; p__Basidiomycota; c__Agaricomycetes; o__Agaricales; f__Entolomataceae; g__Clitopilus; s__Clitopilus_hobsonii
ASV128	462	44	k__Fungi; p__Ascomycota; c__Sordariomycetes; o__Branch06; f__unidentified; g__unidentified; s__unidentified
ASV1280	139	0	k__Fungi; p__Glomeromycota; c__Archaeosporomycetes; o__Archaeosporales; f__unidentified; g__unidentified; s__Archaeosporales_sp
ASV1281	139	0	k__Fungi; p__Neocallimastigomycota; c__Neocallimastigomycetes; o__Neocallimastigales; f__Neocallimastigaceae; g__unclassified_Neocallimastigaceae; s__unclassified_Neocallimastigaceae
ASV1282	0	139	k__Fungi; p__Basidiomycota; c__unclassified_Basidiomycota; o__unclassified_Basidiomycota; f__unclassified_Basidiomycota; g__unclassified_Basidiomycota; s__unclassified_Basidiomycota
ASV1285	77	9	k__Fungi; p__Ascomycota; c__Eurotiomycetes; o__Eurotiales; f__Thermoascaceae; g__Byssochlamys; s__unclassified_Byssochlamys
ASV1288	0	1	k__Fungi; p__Basidiomycota; c__Tremellomycetes; o__Tremellales; f__Tremellaceae; g__Cryptococcus; s__unidentified
ASV1289	0	138	k__Fungi; p__Glomeromycota; c__Glomeromycetes; o__Glomerales; f__Glomeraceae; g__Funneliformis; s__Funneliformis_mosseae
ASV129	553	116	k__Fungi; p__Ascomycota; c__Dothideomycetes; o__Pleosporales; f__Pleosporaceae; g__Alternaria; s__Alternaria_sorghi
ASV1290	4	0	k__Fungi; p__Chytridiomycota; c__unidentified; o__unidentified; f__unidentified; g__unidentified; s__unidentified
ASV1295	4	0	k__Fungi; p__Basidiomycota; c__Agaricomycetes; o__Russulales; f__Russulaceae; g__Lactarius; s__unclassified_Lactarius
ASV1298	137	0	k__Fungi; p__unclassified_Fungi; c__unclassified_Fungi; o__unclassified_Fungi; f__unclassified_Fungi; g__unclassified_Fungi; s__unclassified_Fungi
ASV1299	137	0	k__Fungi; p__unclassified_Fungi; c__unclassified_Fungi; o__unclassified_Fungi; f__unclassified_Fungi; g__unclassified_Fungi; s__unclassified_Fungi
ASV13	2544	1889	k__Fungi; p__Ascomycota; c__Saccharomycetes; o__Saccharomycetales; f__Saccharomycetaceae; g__Saccharomyces; s__Saccharomyces_cerevisiae
ASV1300	0	137	k__Fungi; p__Ascomycota; c__Leotiomycetes; o__Helotiales; f__Mollisiaceae; g__Acephala; s__Acephala_applanata
ASV1301	0	8	k__Fungi; p__Ascomycota; c__Sordariomycetes; o__Hypocreales; f__Nectriaceae; g__Fusicolla; s__Fusicolla_melogrammae
ASV1302	0	27	k__Fungi; p__Basidiomycota; c__Agaricomycetes; o__unclassified_Agaricomycetes; f__unclassified_Agaricomycetes; g__unclassified_Agaricomycetes; s__unclassified_Agaricomycetes
ASV1306	11	0	k__Fungi; p__unclassified_Fungi; c__unclassified_Fungi; o__unclassified_Fungi; f__unclassified_Fungi; g__unclassified_Fungi; s__unclassified_Fungi
ASV131	301	99	k__Fungi; p__Ascomycota; c__Sordariomycetes; o__Sordariales; f__Chaetomiaceae; g__Trichocladium; s__Trichocladium_seminis-citrulli
ASV1310	60	0	k__Fungi; p__Ascomycota; c__Pezizomycetes; o__Pezizales; f__Pezizaceae; g__unidentified; s__unidentified
ASV1311	136	0	k__Fungi; p__Ascomycota; c__Leotiomycetes; o__unidentified; f__unidentified; g__Leohumicola; s__Leohumicola_minima
ASV1312	136	0	k__Fungi; p__Basidiomycota; c__Agaricomycetes; o__Agaricales; f__unclassified_Agaricales; g__unclassified_Agaricales; s__unclassified_Agaricales
ASV1314	0	63	k__Fungi; p__unclassified_Fungi; c__unclassified_Fungi; o__unclassified_Fungi; f__unclassified_Fungi; g__unclassified_Fungi; s__unclassified_Fungi
ASV1315	31	0	k__Fungi; p__Ascomycota; c__unclassified_Ascomycota; o__unclassified_Ascomycota; f__unclassified_Ascomycota; g__unclassified_Ascomycota; s__unclassified_Ascomycota
ASV1316	0	58	k__Fungi; p__Ascomycota; c__Sordariomycetes; o__Hypocreales; f__Hypocreales_fam_Incertae_sedis; g__Sarocladium; s__Sarocladium_implicatum
ASV1318	47	0	k__Fungi; p__unclassified_Fungi; c__unclassified_Fungi; o__unclassified_Fungi; f__unclassified_Fungi; g__unclassified_Fungi; s__unclassified_Fungi
ASV1319	0	135	k__Fungi; p__Ascomycota; c__Eurotiomycetes; o__Sclerococcales; f__Dactylosporaceae; g__Cylindroconidiis; s__Cylindroconidiis_aquaticus
ASV132	0	1255	k__Fungi; p__Neocallimastigomycota; c__Neocallimastigomycetes; o__Neocallimastigales; f__Neocallimastigaceae; g__Caecomyces; s__Caecomyces_communis
ASV1320	0	135	k__Fungi; p__Ascomycota; c__Dothideomycetes; o__Pleosporales; f__Didymellaceae; g__Didymella; s__Didymella_keratinophila
ASV1324	0	133	k__Fungi; p__Ascomycota; c__Sordariomycetes; o__Coniochaetales; f__Coniochaetaceae; g__Coniochaeta; s__Coniochaeta_lignicola
ASV1325	16	118	k__Fungi; p__Basidiomycota; c__Agaricomycetes; o__Agaricales; f__Strophariaceae; g__Stropharia; s__Stropharia_ambigua
ASV1326	0	134	k__Fungi; p__Ascomycota; c__Dothideomycetes; o__Venturiales; f__unidentified; g__unidentified; s__unidentified
ASV1327	0	134	k__Fungi; p__Ascomycota; c__Sordariomycetes; o__Microascales; f__Microascaceae; g__Pseudallescheria; s__unclassified_Pseudallescheria
ASV133	479	116	k__Fungi; p__Ascomycota; c__Sordariomycetes; o__Hypocreales; f__unidentified; g__Acremonium; s__unclassified_Acremonium
ASV1330	31	0	k__Fungi; p__unclassified_Fungi; c__unclassified_Fungi; o__unclassified_Fungi; f__unclassified_Fungi; g__unclassified_Fungi; s__unclassified_Fungi
ASV1332	0	97	k__Fungi; p__Basidiomycota; c__Agaricomycetes; o__Sebacinales; f__Sebacinaceae; g__Sebacina; s__unidentified
ASV1333	0	90	k__Fungi; p__Basidiomycota; c__Tremellomycetes; o__Tremellales; f__Bulleribasidiaceae; g__Vishniacozyma; s__Vishniacozyma_victoriae
ASV1335	19	0	k__Fungi; p__Ascomycota; c__Leotiomycetes; o__unidentified; f__unidentified; g__Leohumicola; s__Leohumicola_minima
ASV1336	133	0	k__Fungi; p__Ascomycota; c__Dothideomycetes; o__Capnodiales; f__Teratosphaeriaceae; g__Fodinomyces; s__Fodinomyces_uranophilus
ASV1337	1	132	k__Fungi; p__Ascomycota; c__unclassified_Ascomycota; o__unclassified_Ascomycota; f__unclassified_Ascomycota; g__unclassified_Ascomycota; s__unclassified_Ascomycota
ASV1338	133	0	k__Fungi; p__Ascomycota; c__Dothideomycetes; o__Pleosporales; f__unidentified; g__Camarosporidiella; s__unclassified_Camarosporidiella
ASV1339	0	133	k__Fungi; p__Basidiomycota; c__unclassified_Basidiomycota; o__unclassified_Basidiomycota; f__unclassified_Basidiomycota; g__unclassified_Basidiomycota; s__unclassified_Basidiomycota
ASV134	0	288	k__Fungi; p__Ascomycota; c__Sordariomycetes; o__Hypocreales; f__Nectriaceae; g__Ilyonectria; s__unclassified_Ilyonectria
ASV1341	0	32	k__Fungi; p__Basidiomycota; c__Agaricomycetes; o__Auriculariales; f__unclassified_Auriculariales; g__unclassified_Auriculariales; s__unclassified_Auriculariales
ASV1345	61	0	k__Fungi; p__Ascomycota; c__Pezizomycetes; o__Pezizales; f__Ascobolaceae; g__unidentified; s__unidentified
ASV1346	10	42	k__Fungi; p__Basidiomycota; c__Agaricomycetes; o__Cantharellales; f__Ceratobasidiaceae; g__unclassified_Ceratobasidiaceae; s__unclassified_Ceratobasidiaceae
ASV1348	65	0	k__Fungi; p__Ascomycota; c__Sordariomycetes; o__Chaetosphaeriales; f__Chaetosphaeriaceae; g__Chloridium; s__Chloridium_pini
ASV1349	55	77	k__Fungi; p__unclassified_Fungi; c__unclassified_Fungi; o__unclassified_Fungi; f__unclassified_Fungi; g__unclassified_Fungi; s__unclassified_Fungi
ASV135	0	159	k__Fungi; p__Rozellomycota; c__unidentified; o__unidentified; f__unidentified; g__unidentified; s__unidentified
ASV1350	0	132	k__Fungi; p__Ascomycota; c__Sordariomycetes; o__Chaetosphaeriales; f__Chaetosphaeriaceae; g__Chloridium; s__Chloridium_aseptatum
ASV1351	0	132	k__Fungi; p__Ascomycota; c__Sordariomycetes; o__Microascales; f__Microascaceae; g__Enterocarpus; s__Enterocarpus_grenotii
ASV1353	0	23	k__Fungi; p__Ascomycota; c__Dothideomycetes; o__Pleosporales; f__Pleosporaceae; g__Neocamarosporium; s__Neocamarosporium_salsolae
ASV1356	87	0	k__Fungi; p__Ascomycota; c__Pezizomycetes; o__Pezizales; f__Pyronemataceae; g__unidentified; s__unidentified
ASV136	285	921	k__Fungi; p__Neocallimastigomycota; c__Neocallimastigomycetes; o__Neocallimastigales; f__Neocallimastigaceae; g__Cyllamyces; s__Cyllamyces_aberensis
ASV1360	131	0	k__Fungi; p__unclassified_Fungi; c__unclassified_Fungi; o__unclassified_Fungi; f__unclassified_Fungi; g__unclassified_Fungi; s__unclassified_Fungi
ASV1361	131	0	k__Fungi; p__unclassified_Fungi; c__unclassified_Fungi; o__unclassified_Fungi; f__unclassified_Fungi; g__unclassified_Fungi; s__unclassified_Fungi
ASV1364	69	60	k__Fungi; p__Ascomycota; c__unclassified_Ascomycota; o__unclassified_Ascomycota; f__unclassified_Ascomycota; g__unclassified_Ascomycota; s__unclassified_Ascomycota
ASV1368	90	0	k__Fungi; p__Ascomycota; c__unclassified_Ascomycota; o__unclassified_Ascomycota; f__unclassified_Ascomycota; g__unclassified_Ascomycota; s__unclassified_Ascomycota
ASV1369	130	0	k__Fungi; p__Ascomycota; c__Sordariomycetes; o__Microascales; f__Ceratocystidaceae; g__Ceratocystis; s__unidentified
ASV137	195	44	k__Fungi; p__Ascomycota; c__Leotiomycetes; o__Helotiales; f__unclassified_Helotiales; g__unclassified_Helotiales; s__unclassified_Helotiales
ASV1370	0	130	k__Fungi; p__Basidiomycota; c__Agaricomycetes; o__Russulales; f__Russulaceae; g__Lactarius; s__Lactarius_horakii
ASV1371	0	32	k__Fungi; p__Ascomycota; c__Eurotiomycetes; o__Chaetothyriales; f__unidentified; g__unidentified; s__unidentified
ASV1372	55	0	k__Fungi; p__Ascomycota; c__Sordariomycetes; o__Sordariales; f__Chaetomiaceae; g__Staphylotrichum; s__Staphylotrichum_coccosporum
ASV1373	0	55	k__Fungi; p__Ascomycota; c__Sordariomycetes; o__unclassified_Sordariomycetes; f__unclassified_Sordariomycetes; g__unclassified_Sordariomycetes; s__unclassified_Sordariomycetes
ASV1377	74	55	k__Fungi; p__Basidiomycota; c__unclassified_Basidiomycota; o__unclassified_Basidiomycota; f__unclassified_Basidiomycota; g__unclassified_Basidiomycota; s__unclassified_Basidiomycota
ASV1378	0	129	k__Fungi; p__Ascomycota; c__Leotiomycetes; o__unclassified_Leotiomycetes; f__unclassified_Leotiomycetes; g__unclassified_Leotiomycetes; s__unclassified_Leotiomycetes
ASV1380	32	0	k__Fungi; p__Basidiomycota; c__Microbotryomycetes; o__Sporidiobolales; f__Sporidiobolaceae; g__Rhodosporidiobolus; s__Rhodosporidiobolus_fluvialis
ASV1382	8	0	k__Fungi; p__unclassified_Fungi; c__unclassified_Fungi; o__unclassified_Fungi; f__unclassified_Fungi; g__unclassified_Fungi; s__unclassified_Fungi
ASV1384	0	53	k__Fungi; p__Ascomycota; c__Dothideomycetes; o__Pleosporales; f__Sporormiaceae; g__Preussia; s__Preussia_terricola
ASV1385	0	75	k__Fungi; p__Ascomycota; c__Sordariomycetes; o__Hypocreales; f__Nectriaceae; g__Fusarium; s__unclassified_Fusarium
ASV1386	0	33	k__Fungi; p__Ascomycota; c__Sordariomycetes; o__Hypocreales; f__unidentified; g__Acremonium; s__Acremonium_tubakii
ASV1387	0	128	k__Fungi; p__Ascomycota; c__Leotiomycetes; o__Helotiales; f__Helotiaceae; g__Tetracladium; s__Tetracladium_marchalianum
ASV1389	23	0	k__Fungi; p__Ascomycota; c__Sordariomycetes; o__Hypocreales; f__Bionectriaceae; g__Gliomastix; s__unclassified_Gliomastix
ASV139	281	122	k__Fungi; p__Mortierellomycota; c__Mortierellomycetes; o__Mortierellales; f__Mortierellaceae; g__Mortierella; s__Mortierella_globalpina
ASV1390	0	1	k__Fungi; p__Basidiomycota; c__unclassified_Basidiomycota; o__unclassified_Basidiomycota; f__unclassified_Basidiomycota; g__unclassified_Basidiomycota; s__unclassified_Basidiomycota
ASV1394	9	85	k__Fungi; p__Ascomycota; c__Dothideomycetes; o__Pleosporales; f__Phaeosphaeriaceae; g__Paraphoma; s__Paraphoma_rhaphiolepidis
ASV1395	127	0	k__Fungi; p__Ascomycota; c__Sordariomycetes; o__Sordariales; f__Chaetomiaceae; g__Chaetomium; s__unclassified_Chaetomium
ASV1396	127	0	k__Fungi; p__Basidiomycota; c__Agaricomycetes; o__unclassified_Agaricomycetes; f__unclassified_Agaricomycetes; g__unclassified_Agaricomycetes; s__unclassified_Agaricomycetes
ASV1397	0	127	k__Fungi; p__Neocallimastigomycota; c__Neocallimastigomycetes; o__Neocallimastigales; f__Neocallimastigaceae; g__Anaeromyces; s__Anaeromyces_mucronatus
ASV14	1590	1537	k__Fungi; p__Ascomycota; c__Dothideomycetes; o__Cladosporiales; f__Cladosporiaceae; g__Cladosporium; s__unclassified_Cladosporium
ASV140	505	0	k__Fungi; p__Ascomycota; c__Sordariomycetes; o__Hypocreales; f__Nectriaceae; g__Ilyonectria; s__unclassified_Ilyonectria
ASV1400	0	121	k__Fungi; p__Chytridiomycota; c__Chytridiomycetes; o__Rhizophydiales; f__Terramycetaceae; g__Boothiomyces; s__Boothiomyces_macroporosum
ASV1403	29	0	k__Fungi; p__Basidiomycota; c__Agaricomycetes; o__Agaricales; f__Tricholomataceae; g__unclassified_Tricholomataceae; s__unclassified_Tricholomataceae
ASV1404	0	53	k__Fungi; p__Ascomycota; c__Saccharomycetes; o__Saccharomycetales; f__unidentified; g__Starmerella; s__unclassified_Starmerella
ASV1405	65	0	k__Fungi; p__Ascomycota; c__Leotiomycetes; o__Thelebolales; f__Pseudeurotiaceae; g__Pseudeurotium; s__Pseudeurotium_ovale
ASV1406	82	44	k__Fungi; p__Ascomycota; c__Dothideomycetes; o__Venturiales; f__unidentified; g__unidentified; s__unidentified
ASV1407	126	0	k__Fungi; p__unclassified_Fungi; c__unclassified_Fungi; o__unclassified_Fungi; f__unclassified_Fungi; g__unclassified_Fungi; s__unclassified_Fungi
ASV1408	126	0	k__Fungi; p__Basidiomycota; c__Agaricomycetes; o__Sebacinales; f__Sebacinaceae; g__Sebacina; s__unidentified
ASV1409	18	0	k__Fungi; p__unclassified_Fungi; c__unclassified_Fungi; o__unclassified_Fungi; f__unclassified_Fungi; g__unclassified_Fungi; s__unclassified_Fungi
ASV141	309	5	k__Fungi; p__Ascomycota; c__Sordariomycetes; o__Hypocreales; f__Clavicipitaceae; g__Ustilaginoidea; s__Ustilaginoidea_virens
ASV1414	0	115	k__Fungi; p__Ascomycota; c__Saccharomycetes; o__Saccharomycetales; f__Saccharomycetaceae; g__Kazachstania; s__Kazachstania_humilis
ASV1417	125	0	k__Fungi; p__unclassified_Fungi; c__unclassified_Fungi; o__unclassified_Fungi; f__unclassified_Fungi; g__unclassified_Fungi; s__unclassified_Fungi
ASV1418	0	125	k__Fungi; p__Ascomycota; c__Dothideomycetes; o__Venturiales; f__unidentified; g__unidentified; s__unidentified
ASV1419	0	125	k__Fungi; p__Ascomycota; c__Sordariomycetes; o__Xylariales; f__Microdochiaceae; g__Microdochium; s__Microdochium_seminicola
ASV142	0	8	k__Fungi; p__Ascomycota; c__Pezizomycetes; o__Pezizales; f__Pezizaceae; g__Iodophanus; s__unclassified_Iodophanus
ASV1420	0	125	k__Fungi; p__Ascomycota; c__Dothideomycetes; o__Cladosporiales; f__Cladosporiaceae; g__Toxicocladosporium; s__Toxicocladosporium_rubrigenum
ASV1423	17	0	k__Fungi; p__Ascomycota; c__Dothideomycetes; o__Pleosporales; f__Didymellaceae; g__Didymella; s__Didymella_rosea
ASV1424	17	0	k__Fungi; p__unclassified_Fungi; c__unclassified_Fungi; o__unclassified_Fungi; f__unclassified_Fungi; g__unclassified_Fungi; s__unclassified_Fungi
ASV1428	52	0	k__Fungi; p__Basidiomycota; c__unclassified_Basidiomycota; o__unclassified_Basidiomycota; f__unclassified_Basidiomycota; g__unclassified_Basidiomycota; s__unclassified_Basidiomycota
ASV1429	124	0	k__Fungi; p__Ascomycota; c__Sordariomycetes; o__Sordariales; f__Chaetomiaceae; g__Cladorrhinum; s__Cladorrhinum_brunnescens
ASV143	150	125	k__Fungi; p__Neocallimastigomycota; c__Neocallimastigomycetes; o__Neocallimastigales; f__Neocallimastigaceae; g__Orpinomyces; s__unidentified
ASV1430	0	124	k__Fungi; p__Basidiomycota; c__Agaricomycetes; o__Agaricales; f__unclassified_Agaricales; g__unclassified_Agaricales; s__unclassified_Agaricales
ASV1431	0	124	k__Fungi; p__Ascomycota; c__Sordariomycetes; o__Hypocreales; f__Nectriaceae; g__Fusarium; s__unclassified_Fusarium
ASV1435	31	0	k__Fungi; p__Ascomycota; c__unclassified_Ascomycota; o__unclassified_Ascomycota; f__unclassified_Ascomycota; g__unclassified_Ascomycota; s__unclassified_Ascomycota
ASV1436	18	83	k__Fungi; p__Ascomycota; c__Leotiomycetes; o__unclassified_Leotiomycetes; f__unclassified_Leotiomycetes; g__unclassified_Leotiomycetes; s__unclassified_Leotiomycetes
ASV1438	0	50	k__Fungi; p__Ascomycota; c__Sordariomycetes; o__Hypocreales; f__Nectriaceae; g__Fusarium; s__unclassified_Fusarium
ASV144	376	31	k__Fungi; p__Ascomycota; c__Eurotiomycetes; o__Eurotiales; f__Aspergillaceae; g__Penicillium; s__Penicillium_virgatum
ASV1440	0	26	k__Fungi; p__Ascomycota; c__Leotiomycetes; o__Helotiales; f__unclassified_Helotiales; g__unclassified_Helotiales; s__unclassified_Helotiales
ASV1441	123	0	k__Fungi; p__Basidiomycota; c__Agaricomycetes; o__Agaricales; f__unclassified_Agaricales; g__unclassified_Agaricales; s__unclassified_Agaricales
ASV1442	0	123	k__Fungi; p__Ascomycota; c__Dothideomycetes; o__unidentified; f__unidentified; g__Thyrostroma; s__Thyrostroma_cornicola
ASV1443	0	123	k__Fungi; p__Ascomycota; c__Dothideomycetes; o__Pleosporales; f__Didymellaceae; g__Neoascochyta; s__unclassified_Neoascochyta
ASV1444	0	123	k__Fungi; p__Ascomycota; c__unclassified_Ascomycota; o__unclassified_Ascomycota; f__unclassified_Ascomycota; g__unclassified_Ascomycota; s__unclassified_Ascomycota
ASV1445	0	123	k__Fungi; p__Neocallimastigomycota; c__Neocallimastigomycetes; o__Neocallimastigales; f__Neocallimastigaceae; g__Neocallimastix; s__unidentified
ASV1449	12	42	k__Fungi; p__Ascomycota; c__unclassified_Ascomycota; o__unclassified_Ascomycota; f__unclassified_Ascomycota; g__unclassified_Ascomycota; s__unclassified_Ascomycota
ASV145	129	132	k__Fungi; p__Ascomycota; c__Sordariomycetes; o__Hypocreales; f__Hypocreales_fam_Incertae_sedis; g__Sarocladium; s__Sarocladium_kiliense
ASV1457	13	56	k__Fungi; p__Ascomycota; c__Sordariomycetes; o__Hypocreales; f__Hypocreaceae; g__Trichoderma; s__Trichoderma_pubescens
ASV1458	80	18	k__Fungi; p__Ascomycota; c__Leotiomycetes; o__unidentified; f__unidentified; g__Leohumicola; s__Leohumicola_minima
ASV1460	0	56	k__Fungi; p__Ascomycota; c__Sordariomycetes; o__Sordariales; f__Chaetomiaceae; g__Staphylotrichum; s__Staphylotrichum_coccosporum
ASV1461	121	0	k__Fungi; p__Mortierellomycota; c__Mortierellomycetes; o__Mortierellales; f__Mortierellaceae; g__Mortierella; s__Mortierella_kuhlmanii
ASV1462	0	21	k__Fungi; p__unclassified_Fungi; c__unclassified_Fungi; o__unclassified_Fungi; f__unclassified_Fungi; g__unclassified_Fungi; s__unclassified_Fungi
ASV1463	0	4	k__Fungi; p__Ascomycota; c__Sordariomycetes; o__Sordariales; f__Sordariaceae; g__unclassified_Sordariaceae; s__unclassified_Sordariaceae
ASV1468	0	28	k__Fungi; p__unclassified_Fungi; c__unclassified_Fungi; o__unclassified_Fungi; f__unclassified_Fungi; g__unclassified_Fungi; s__unclassified_Fungi
ASV1471	61	59	k__Fungi; p__Ascomycota; c__Dothideomycetes; o__Pleosporales; f__Didymellaceae; g__unclassified_Didymellaceae; s__unclassified_Didymellaceae
ASV1472	0	120	k__Fungi; p__Basidiomycota; c__unclassified_Basidiomycota; o__unclassified_Basidiomycota; f__unclassified_Basidiomycota; g__unclassified_Basidiomycota; s__unclassified_Basidiomycota
ASV1475	40	0	k__Fungi; p__Basidiomycota; c__Tremellomycetes; o__Cystofilobasidiales; f__Mrakiaceae; g__Udeniomyces; s__Udeniomyces_puniceus
ASV1476	63	0	k__Fungi; p__Ascomycota; c__Sordariomycetes; o__Sordariales; f__Lasiosphaeriaceae; g__Schizothecium; s__Schizothecium_carpinicola
ASV1477	37	44	k__Fungi; p__Ascomycota; c__Pezizomycetes; o__Pezizales; f__Ascodesmidaceae; g__Cephaliophora; s__unidentified
ASV1478	0	41	k__Fungi; p__Basidiomycota; c__Microbotryomycetes; o__Sporidiobolales; f__Sporidiobolaceae; g__Sporobolomyces; s__Sporobolomyces_roseus
ASV148	13	203	k__Fungi; p__Ascomycota; c__Eurotiomycetes; o__Eurotiales; f__Aspergillaceae; g__Aspergillus; s__Aspergillus_flavus
ASV1480	119	0	k__Fungi; p__Ascomycota; c__Sordariomycetes; o__Sordariales; f__Lasiosphaeriaceae; g__Cercophora; s__Cercophora_samala
ASV1481	83	36	k__Fungi; p__Ascomycota; c__Eurotiomycetes; o__Eurotiales; f__Aspergillaceae; g__Penicillium; s__Penicillium_macrosclerotiorum
ASV1482	0	119	k__Fungi; p__Ascomycota; c__Eurotiomycetes; o__Chaetothyriales; f__Herpotrichiellaceae; g__Exophiala; s__Exophiala_opportunistica
ASV1483	0	119	k__Fungi; p__Basidiomycota; c__Agaricomycetes; o__Agaricales; f__Omphalotaceae; g__Gymnopus; s__unclassified_Gymnopus
ASV1486	35	20	k__Fungi; p__Ascomycota; c__Dothideomycetes; o__Pleosporales; f__Pleosporaceae; g__Alternaria; s__Alternaria_helianthiinficiens
ASV1487	0	44	k__Fungi; p__Basidiomycota; c__Agaricomycetes; o__Polyporales; f__Ganodermataceae; g__Perenniporia; s__unclassified_Perenniporia
ASV1488	118	0	k__Fungi; p__Neocallimastigomycota; c__Neocallimastigomycetes; o__Neocallimastigales; f__Neocallimastigaceae; g__Cyllamyces; s__unclassified_Cyllamyces
ASV1489	118	0	k__Fungi; p__unclassified_Fungi; c__unclassified_Fungi; o__unclassified_Fungi; f__unclassified_Fungi; g__unclassified_Fungi; s__unclassified_Fungi
ASV149	237	421	k__Fungi; p__Ascomycota; c__Dothideomycetes; o__Dothideales; f__Saccotheciaceae; g__Aureobasidium; s__unclassified_Aureobasidium
ASV1490	118	0	k__Fungi; p__Basidiomycota; c__Microbotryomycetes; o__Leucosporidiales; f__Leucosporidiaceae; g__Leucosporidium; s__Leucosporidium_golubevii
ASV1491	118	0	k__Fungi; p__Ascomycota; c__Dothideomycetes; o__Pleosporales; f__Didymellaceae; g__unclassified_Didymellaceae; s__unclassified_Didymellaceae
ASV1492	0	118	k__Fungi; p__Ascomycota; c__Sordariomycetes; o__Branch06; f__unidentified; g__unidentified; s__unidentified
ASV1493	0	118	k__Fungi; p__Neocallimastigomycota; c__Neocallimastigomycetes; o__Neocallimastigales; f__Neocallimastigaceae; g__unclassified_Neocallimastigaceae; s__unclassified_Neocallimastigaceae
ASV1494	0	118	k__Fungi; p__unclassified_Fungi; c__unclassified_Fungi; o__unclassified_Fungi; f__unclassified_Fungi; g__unclassified_Fungi; s__unclassified_Fungi
ASV1497	0	5	k__Fungi; p__Ascomycota; c__Leotiomycetes; o__Erysiphales; f__Erysiphaceae; g__Erysiphe; s__unclassified_Erysiphe
ASV1498	42	0	k__Fungi; p__unclassified_Fungi; c__unclassified_Fungi; o__unclassified_Fungi; f__unclassified_Fungi; g__unclassified_Fungi; s__unclassified_Fungi
ASV15	0	811	k__Fungi; p__Ascomycota; c__Sordariomycetes; o__Hypocreales; f__Nectriaceae; g__Fusarium; s__unclassified_Fusarium
ASV150	1122	0	k__Fungi; p__Neocallimastigomycota; c__Neocallimastigomycetes; o__Neocallimastigales; f__Neocallimastigaceae; g__Caecomyces; s__Caecomyces_communis
ASV1500	0	53	k__Fungi; p__Basidiomycota; c__Agaricomycetes; o__Agaricales; f__Amanitaceae; g__Amanita; s__Amanita_ceciliae
ASV1501	0	75	k__Fungi; p__Rozellomycota; c__unidentified; o__unidentified; f__unidentified; g__unidentified; s__unidentified
ASV1507	9	98	k__Fungi; p__Basidiomycota; c__Agaricomycetes; o__Agaricales; f__unclassified_Agaricales; g__unclassified_Agaricales; s__unclassified_Agaricales
ASV1508	117	0	k__Fungi; p__Ascomycota; c__Sordariomycetes; o__Glomerellales; f__Plectosphaerellaceae; g__Gibellulopsis; s__Gibellulopsis_serrae
ASV1509	117	0	k__Fungi; p__unclassified_Fungi; c__unclassified_Fungi; o__unclassified_Fungi; f__unclassified_Fungi; g__unclassified_Fungi; s__unclassified_Fungi
ASV151	296	0	k__Fungi; p__Ascomycota; c__Eurotiomycetes; o__Chaetothyriales; f__Herpotrichiellaceae; g__Exophiala; s__Exophiala_opportunistica
ASV1510	0	117	k__Fungi; p__Rozellomycota; c__unidentified; o__unidentified; f__unidentified; g__unidentified; s__unidentified
ASV1511	0	117	k__Fungi; p__Rozellomycota; c__unidentified; o__unidentified; f__unidentified; g__unidentified; s__unidentified
ASV1519	0	95	k__Fungi; p__Basidiomycota; c__Agaricomycetes; o__Agaricales; f__Omphalotaceae; g__Gymnopus; s__Gymnopus_earleae
ASV152	216	152	k__Fungi; p__Ascomycota; c__Leotiomycetes; o__Thelebolales; f__Pseudeurotiaceae; g__Pseudogymnoascus; s__unclassified_Pseudogymnoascus
ASV1520	90	0	k__Fungi; p__Ascomycota; c__Dothideomycetes; o__Pleosporales; f__Leptosphaeriaceae; g__Leptosphaeria; s__Leptosphaeria_sclerotioides
ASV1521	116	0	k__Fungi; p__Ascomycota; c__Sordariomycetes; o__Hypocreales; f__Nectriaceae; g__Fusarium; s__unclassified_Fusarium
ASV1522	0	116	k__Fungi; p__Ascomycota; c__Pezizomycetes; o__Pezizales; f__Pezizaceae; g__Peziza; s__Peziza_fruticosa
ASV1523	0	116	k__Fungi; p__Ascomycota; c__Sordariomycetes; o__Hypocreales; f__Nectriaceae; g__Acremoniopsis; s__Acremoniopsis_suttonii
ASV1528	0	68	k__Fungi; p__Mortierellomycota; c__Mortierellomycetes; o__Mortierellales; f__Mortierellaceae; g__Mortierella; s__unclassified_Mortierella
ASV153	113	260	k__Fungi; p__Ascomycota; c__Sordariomycetes; o__Hypocreales; f__Nectriaceae; g__Fusarium; s__unclassified_Fusarium
ASV1532	24	0	k__Fungi; p__Basidiomycota; c__Agaricomycetes; o__Cantharellales; f__Ceratobasidiaceae; g__unclassified_Ceratobasidiaceae; s__unclassified_Ceratobasidiaceae
ASV1534	28	0	k__Fungi; p__unclassified_Fungi; c__unclassified_Fungi; o__unclassified_Fungi; f__unclassified_Fungi; g__unclassified_Fungi; s__unclassified_Fungi
ASV1535	0	115	k__Fungi; p__unclassified_Fungi; c__unclassified_Fungi; o__unclassified_Fungi; f__unclassified_Fungi; g__unclassified_Fungi; s__unclassified_Fungi
ASV1536	0	115	k__Fungi; p__Ascomycota; c__Dothideomycetes; o__Pleosporales; f__unclassified_Pleosporales; g__unclassified_Pleosporales; s__unclassified_Pleosporales
ASV1539	53	0	k__Fungi; p__Mortierellomycota; c__Mortierellomycetes; o__Mortierellales; f__Mortierellaceae; g__Mortierella; s__unclassified_Mortierella
ASV154	121	0	k__Fungi; p__Ascomycota; c__Leotiomycetes; o__unclassified_Leotiomycetes; f__unclassified_Leotiomycetes; g__unclassified_Leotiomycetes; s__unclassified_Leotiomycetes
ASV1541	0	38	k__Fungi; p__Basidiomycota; c__Agaricomycetes; o__Cantharellales; f__Ceratobasidiaceae; g__unclassified_Ceratobasidiaceae; s__unclassified_Ceratobasidiaceae
ASV1543	53	0	k__Fungi; p__Basidiomycota; c__unclassified_Basidiomycota; o__unclassified_Basidiomycota; f__unclassified_Basidiomycota; g__unclassified_Basidiomycota; s__unclassified_Basidiomycota
ASV1545	73	0	k__Fungi; p__Ascomycota; c__Dothideomycetes; o__Pleosporales; f__Didymellaceae; g__Neodidymella; s__Neodidymella_thailandicum
ASV1546	114	0	k__Fungi; p__Basidiomycota; c__Cystobasidiomycetes; o__Cystobasidiales; f__unclassified_Cystobasidiales; g__unclassified_Cystobasidiales; s__unclassified_Cystobasidiales
ASV1547	114	0	k__Fungi; p__unclassified_Fungi; c__unclassified_Fungi; o__unclassified_Fungi; f__unclassified_Fungi; g__unclassified_Fungi; s__unclassified_Fungi
ASV1548	0	114	k__Fungi; p__Ascomycota; c__Dothideomycetes; o__Pleosporales; f__Didymellaceae; g__Stagonosporopsis; s__Stagonosporopsis_centaureae
ASV155	295	259	k__Fungi; p__Ascomycota; c__Saccharomycetes; o__Saccharomycetales; f__Saccharomycetaceae; g__Zygosaccharomyces; s__Zygosaccharomyces_bisporus
ASV1557	16	0	k__Fungi; p__Basidiomycota; c__Agaricomycetes; o__Agaricales; f__Cortinariaceae; g__Cortinarius; s__unclassified_Cortinarius
ASV1558	0	49	k__Fungi; p__Ascomycota; c__Dothideomycetes; o__Pleosporales; f__Phaeosphaeriaceae; g__Setophoma; s__Setophoma_vernoniae
ASV156	132	65	k__Fungi; p__Ascomycota; c__Sordariomycetes; o__Hypocreales; f__unclassified_Hypocreales; g__unclassified_Hypocreales; s__unclassified_Hypocreales
ASV1560	78	0	k__Fungi; p__unclassified_Fungi; c__unclassified_Fungi; o__unclassified_Fungi; f__unclassified_Fungi; g__unclassified_Fungi; s__unclassified_Fungi
ASV1561	113	0	k__Fungi; p__Ascomycota; c__Dothideomycetes; o__Mycosphaerellales; f__Mycosphaerellaceae; g__Zymoseptoria; s__Zymoseptoria_tritici
ASV1562	0	113	k__Fungi; p__unclassified_Fungi; c__unclassified_Fungi; o__unclassified_Fungi; f__unclassified_Fungi; g__unclassified_Fungi; s__unclassified_Fungi
ASV1563	0	113	k__Fungi; p__Basidiomycota; c__Tremellomycetes; o__Tremellales; f__Bulleribasidiaceae; g__Dioszegia; s__unclassified_Dioszegia
ASV1564	0	113	k__Fungi; p__Ascomycota; c__Leotiomycetes; o__Helotiales; f__Helotiaceae; g__Scytalidium; s__Scytalidium_circinatum
ASV1568	6	0	k__Fungi; p__Ascomycota; c__Sordariomycetes; o__Diaporthales; f__Diaporthaceae; g__Diaporthe; s__Diaporthe_vawdreyi
ASV1569	10	50	k__Fungi; p__Ascomycota; c__Dothideomycetes; o__Pleosporales; f__Pleosporaceae; g__unclassified_Pleosporaceae; s__unclassified_Pleosporaceae
ASV157	0	1078	k__Fungi; p__Neocallimastigomycota; c__Neocallimastigomycetes; o__Neocallimastigales; f__Neocallimastigaceae; g__Caecomyces; s__Caecomyces_communis
ASV1570	0	42	k__Fungi; p__Ascomycota; c__Sordariomycetes; o__unclassified_Sordariomycetes; f__unclassified_Sordariomycetes; g__unclassified_Sordariomycetes; s__unclassified_Sordariomycetes
ASV1573	0	60	k__Fungi; p__Ascomycota; c__Leotiomycetes; o__Thelebolales; f__Pseudeurotiaceae; g__Pseudogymnoascus; s__unclassified_Pseudogymnoascus
ASV1574	38	2	k__Fungi; p__Basidiomycota; c__Agaricomycetes; o__unclassified_Agaricomycetes; f__unclassified_Agaricomycetes; g__unclassified_Agaricomycetes; s__unclassified_Agaricomycetes
ASV1578	70	42	k__Fungi; p__Ascomycota; c__Sordariomycetes; o__Hypocreales; f__Nectriaceae; g__Dactylonectria; s__Dactylonectria_anthuriicola
ASV1579	112	0	k__Fungi; p__Basidiomycota; c__Tremellomycetes; o__unclassified_Tremellomycetes; f__unclassified_Tremellomycetes; g__unclassified_Tremellomycetes; s__unclassified_Tremellomycetes
ASV158	10	35	k__Fungi; p__Basidiomycota; c__Agaricomycetes; o__Russulales; f__Russulaceae; g__Russula; s__Russula_atropurpurea
ASV1580	112	0	k__Fungi; p__Ascomycota; c__Leotiomycetes; o__unidentified; f__unidentified; g__Leohumicola; s__Leohumicola_minima
ASV1581	0	112	k__Fungi; p__unclassified_Fungi; c__unclassified_Fungi; o__unclassified_Fungi; f__unclassified_Fungi; g__unclassified_Fungi; s__unclassified_Fungi
ASV1582	0	112	k__Fungi; p__Ascomycota; c__Sordariomycetes; o__Sordariales; f__Chaetomiaceae; g__Staphylotrichum; s__Staphylotrichum_coccosporum
ASV1584	6	0	k__Fungi; p__Basidiomycota; c__Agaricomycetes; o__Auriculariales; f__Auriculariaceae; g__Auricularia; s__unidentified
ASV1585	0	97	k__Fungi; p__Basidiomycota; c__Agaricomycetes; o__Thelephorales; f__Thelephoraceae; g__unclassified_Thelephoraceae; s__unclassified_Thelephoraceae
ASV1586	10	8	k__Fungi; p__Ascomycota; c__unclassified_Ascomycota; o__unclassified_Ascomycota; f__unclassified_Ascomycota; g__unclassified_Ascomycota; s__unclassified_Ascomycota
ASV1587	28	0	k__Fungi; p__unclassified_Fungi; c__unclassified_Fungi; o__unclassified_Fungi; f__unclassified_Fungi; g__unclassified_Fungi; s__unclassified_Fungi
ASV1589	51	0	k__Fungi; p__Ascomycota; c__unclassified_Ascomycota; o__unclassified_Ascomycota; f__unclassified_Ascomycota; g__unclassified_Ascomycota; s__unclassified_Ascomycota
ASV159	321	366	k__Fungi; p__Mortierellomycota; c__Mortierellomycetes; o__Mortierellales; f__Mortierellaceae; g__Mortierella; s__unclassified_Mortierella
ASV1590	0	82	k__Fungi; p__Ascomycota; c__Leotiomycetes; o__Helotiales; f__Myxotrichaceae; g__Oidiodendron; s__Oidiodendron_chlamydosporicum
ASV1591	0	19	k__Fungi; p__Basidiomycota; c__Agaricomycetes; o__Agaricales; f__Bolbitiaceae; g__Conocybe; s__Conocybe_karinae
ASV1592	111	0	k__Fungi; p__unclassified_Fungi; c__unclassified_Fungi; o__unclassified_Fungi; f__unclassified_Fungi; g__unclassified_Fungi; s__unclassified_Fungi
ASV1593	111	0	k__Fungi; p__unclassified_Fungi; c__unclassified_Fungi; o__unclassified_Fungi; f__unclassified_Fungi; g__unclassified_Fungi; s__unclassified_Fungi
ASV1594	0	111	k__Fungi; p__Ascomycota; c__Sordariomycetes; o__Hypocreales; f__Nectriaceae; g__Fusarium; s__unclassified_Fusarium
ASV16	2083	204	k__Fungi; p__Ascomycota; c__Eurotiomycetes; o__Eurotiales; f__Aspergillaceae; g__Penicillium; s__Penicillium_fellutanum
ASV160	361	0	k__Fungi; p__Basidiomycota; c__Agaricomycetes; o__Agaricales; f__Hygrophoraceae; g__Hygrocybe; s__Hygrocybe_conica
ASV1603	0	53	k__Fungi; p__Ascomycota; c__Eurotiomycetes; o__unidentified; f__unidentified; g__unidentified; s__unidentified
ASV1604	76	19	k__Fungi; p__Ascomycota; c__Sordariomycetes; o__unclassified_Sordariomycetes; f__unclassified_Sordariomycetes; g__unclassified_Sordariomycetes; s__unclassified_Sordariomycetes
ASV1605	110	0	k__Fungi; p__Glomeromycota; c__Archaeosporomycetes; o__Archaeosporales; f__unidentified; g__unidentified; s__Archaeosporales_sp
ASV1606	4	106	k__Fungi; p__Ascomycota; c__unclassified_Ascomycota; o__unclassified_Ascomycota; f__unclassified_Ascomycota; g__unclassified_Ascomycota; s__unclassified_Ascomycota
ASV1607	110	0	k__Fungi; p__Ascomycota; c__Archaeorhizomycetes; o__Archaeorhizomycetales; f__Archaeorhizomycetaceae; g__Archaeorhizomyces; s__unclassified_Archaeorhizomyces
ASV1608	110	0	k__Fungi; p__Ascomycota; c__Dothideomycetes; o__Pleosporales; f__Didymosphaeriaceae; g__Paraconiothyrium; s__unclassified_Paraconiothyrium
ASV1609	110	0	k__Fungi; p__Basidiomycota; c__Wallemiomycetes; o__Wallemiales; f__Wallemiaceae; g__Wallemia; s__unclassified_Wallemia
ASV161	275	126	k__Fungi; p__Basidiomycota; c__Tremellomycetes; o__Cystofilobasidiales; f__Mrakiaceae; g__Udeniomyces; s__Udeniomyces_puniceus
ASV1610	0	110	k__Fungi; p__Basidiomycota; c__Agaricomycetes; o__Boletales; f__unclassified_Boletales; g__unclassified_Boletales; s__unclassified_Boletales
ASV1614	31	0	k__Fungi; p__Basidiomycota; c__Agaricomycetes; o__unclassified_Agaricomycetes; f__unclassified_Agaricomycetes; g__unclassified_Agaricomycetes; s__unclassified_Agaricomycetes
ASV1615	5	89	k__Fungi; p__Ascomycota; c__Dothideomycetes; o__Pleosporales; f__Phaeosphaeriaceae; g__Setophoma; s__unidentified
ASV1618	109	0	k__Fungi; p__Ascomycota; c__Sordariomycetes; o__Hypocreales; f__Nectriaceae; g__Fusarium; s__Fusarium_equiseti
ASV1619	109	0	k__Fungi; p__Mortierellomycota; c__Mortierellomycetes; o__Mortierellales; f__Mortierellaceae; g__Mortierella; s__Mortierella_globalpina
ASV162	345	710	k__Fungi; p__Mortierellomycota; c__Mortierellomycetes; o__Mortierellales; f__Mortierellaceae; g__Mortierella; s__unclassified_Mortierella
ASV1620	0	109	k__Fungi; p__Ascomycota; c__Sordariomycetes; o__Hypocreales; f__Nectriaceae; g__Ilyonectria; s__Ilyonectria_cyclaminicola
ASV1621	0	109	k__Fungi; p__Ascomycota; c__Eurotiomycetes; o__Eurotiales; f__Aspergillaceae; g__Aspergillus; s__Aspergillus_versicolor
ASV1622	0	109	k__Fungi; p__unclassified_Fungi; c__unclassified_Fungi; o__unclassified_Fungi; f__unclassified_Fungi; g__unclassified_Fungi; s__unclassified_Fungi
ASV1626	52	0	k__Fungi; p__Rozellomycota; c__unidentified; o__unidentified; f__unidentified; g__unidentified; s__unidentified
ASV1627	0	17	k__Fungi; p__Ascomycota; c__Sordariomycetes; o__Hypocreales; f__Cordycipitaceae; g__Lecanicillium; s__Lecanicillium_primulinum
ASV1629	18	0	k__Fungi; p__Rozellomycota; c__unidentified; o__unidentified; f__unidentified; g__unidentified; s__unidentified
ASV1631	0	23	k__Fungi; p__Mortierellomycota; c__Mortierellomycetes; o__Mortierellales; f__Mortierellaceae; g__Mortierella; s__Mortierella_pseudozygospora
ASV1633	0	36	k__Fungi; p__Ascomycota; c__Sordariomycetes; o__Branch06; f__unidentified; g__unidentified; s__unidentified
ASV1636	0	51	k__Fungi; p__Basidiomycota; c__Agaricomycetes; o__Agaricales; f__Tricholomataceae; g__Resinomycena; s__Resinomycena_petarensis
ASV1639	0	54	k__Fungi; p__Ascomycota; c__Sordariomycetes; o__Xylariales; f__unclassified_Xylariales; g__unclassified_Xylariales; s__unclassified_Xylariales
ASV1642	19	0	k__Fungi; p__unclassified_Fungi; c__unclassified_Fungi; o__unclassified_Fungi; f__unclassified_Fungi; g__unclassified_Fungi; s__unclassified_Fungi
ASV1644	108	0	k__Fungi; p__Ascomycota; c__Pezizomycetes; o__Pezizales; f__Pyronemataceae; g__Wilcoxina; s__unidentified
ASV1645	0	108	k__Fungi; p__Ascomycota; c__Sordariomycetes; o__Hypocreales; f__Nectriaceae; g__Thelonectria; s__Thelonectria_blackeriella
ASV1646	0	108	k__Fungi; p__unclassified_Fungi; c__unclassified_Fungi; o__unclassified_Fungi; f__unclassified_Fungi; g__unclassified_Fungi; s__unclassified_Fungi
ASV1647	0	108	k__Fungi; p__Ascomycota; c__Eurotiomycetes; o__Chaetothyriales; f__Herpotrichiellaceae; g__unidentified; s__unidentified
ASV1655	92	0	k__Fungi; p__Basidiomycota; c__Tremellomycetes; o__Filobasidiales; f__Filobasidiaceae; g__Naganishia; s__unclassified_Naganishia
ASV1656	0	89	k__Fungi; p__Basidiomycota; c__Agaricomycetes; o__Agaricales; f__Bolbitiaceae; g__Conocybe; s__Conocybe_siennophylla
ASV1658	14	93	k__Fungi; p__Ascomycota; c__Sordariomycetes; o__Hypocreales; f__Cordycipitaceae; g__Lecanicillium; s__Lecanicillium_fungicola
ASV1659	107	0	k__Fungi; p__Glomeromycota; c__Archaeosporomycetes; o__Archaeosporales; f__unidentified; g__unidentified; s__Archaeosporales_sp
ASV166	23	144	k__Fungi; p__Ascomycota; c__Sordariomycetes; o__Microascales; f__Microascaceae; g__Pithoascus; s__Pithoascus_ater
ASV1660	0	107	k__Fungi; p__Ascomycota; c__Eurotiomycetes; o__Chaetothyriales; f__unclassified_Chaetothyriales; g__unclassified_Chaetothyriales; s__unclassified_Chaetothyriales
ASV1661	0	107	k__Fungi; p__Ascomycota; c__unclassified_Ascomycota; o__unclassified_Ascomycota; f__unclassified_Ascomycota; g__unclassified_Ascomycota; s__unclassified_Ascomycota
ASV1662	0	107	k__Fungi; p__Ascomycota; c__Sordariomycetes; o__Sordariales; f__unclassified_Sordariales; g__unclassified_Sordariales; s__unclassified_Sordariales
ASV1664	0	42	k__Fungi; p__Ascomycota; c__Sordariomycetes; o__Hypocreales; f__Nectriaceae; g__Fusarium; s__Fusarium_acutisporum
ASV1665	0	78	k__Fungi; p__unclassified_Fungi; c__unclassified_Fungi; o__unclassified_Fungi; f__unclassified_Fungi; g__unclassified_Fungi; s__unclassified_Fungi
ASV1666	71	0	k__Fungi; p__unclassified_Fungi; c__unclassified_Fungi; o__unclassified_Fungi; f__unclassified_Fungi; g__unclassified_Fungi; s__unclassified_Fungi
ASV1667	0	89	k__Fungi; p__Ascomycota; c__Pezizomycetes; o__Pezizales; f__Pyronemataceae; g__Geopora; s__unidentified
ASV1668	0	82	k__Fungi; p__Ascomycota; c__unclassified_Ascomycota; o__unclassified_Ascomycota; f__unclassified_Ascomycota; g__unclassified_Ascomycota; s__unclassified_Ascomycota
ASV1669	28	0	k__Fungi; p__Ascomycota; c__Sordariomycetes; o__Hypocreales; f__Hypocreales_fam_Incertae_sedis; g__Acremonium; s__Acremonium_charticola
ASV1672	8	0	k__Fungi; p__Basidiomycota; c__Agaricomycetes; o__Thelephorales; f__Thelephoraceae; g__unidentified; s__unidentified
ASV1673	106	0	k__Fungi; p__Rozellomycota; c__unidentified; o__unidentified; f__unidentified; g__unidentified; s__unidentified
ASV1674	0	106	k__Fungi; p__Ascomycota; c__Sordariomycetes; o__unclassified_Sordariomycetes; f__unclassified_Sordariomycetes; g__unclassified_Sordariomycetes; s__unclassified_Sordariomycetes
ASV1675	0	106	k__Fungi; p__Ascomycota; c__Sordariomycetes; o__unclassified_Sordariomycetes; f__unclassified_Sordariomycetes; g__unclassified_Sordariomycetes; s__unclassified_Sordariomycetes
ASV1676	0	106	k__Fungi; p__Basidiomycota; c__unclassified_Basidiomycota; o__unclassified_Basidiomycota; f__unclassified_Basidiomycota; g__unclassified_Basidiomycota; s__unclassified_Basidiomycota
ASV1677	0	106	k__Fungi; p__Ascomycota; c__Sordariomycetes; o__Chaetosphaeriales; f__Chaetosphaeriaceae; g__Chaetosphaeria; s__unidentified
ASV1678	0	106	k__Fungi; p__Mortierellomycota; c__Mortierellomycetes; o__Mortierellales; f__Mortierellaceae; g__Mortierella; s__Mortierella_globalpina
ASV168	330	0	k__Fungi; p__Basidiomycota; c__Tremellomycetes; o__Tremellales; f__Bulleribasidiaceae; g__Vishniacozyma; s__Vishniacozyma_victoriae
ASV1681	4	0	k__Fungi; p__Ascomycota; c__Eurotiomycetes; o__Chaetothyriales; f__Chaetothyriaceae; g__Camptophora; s__Camptophora_hylomeconis
ASV1683	0	35	k__Fungi; p__Ascomycota; c__Leotiomycetes; o__Helotiales; f__Helotiales_fam_Incertae_sedis; g__Acephala; s__unidentified
ASV1688	65	0	k__Fungi; p__unclassified_Fungi; c__unclassified_Fungi; o__unclassified_Fungi; f__unclassified_Fungi; g__unclassified_Fungi; s__unclassified_Fungi
ASV1689	99	0	k__Fungi; p__Basidiomycota; c__Microbotryomycetes; o__Sporidiobolales; f__Sporidiobolaceae; g__Sporobolomyces; s__Sporobolomyces_roseus
ASV169	132	202	k__Fungi; p__Ascomycota; c__Saccharomycetes; o__Saccharomycetales; f__Pichiaceae; g__Pichia; s__unclassified_Pichia
ASV1692	56	11	k__Fungi; p__unclassified_Fungi; c__unclassified_Fungi; o__unclassified_Fungi; f__unclassified_Fungi; g__unclassified_Fungi; s__unclassified_Fungi
ASV1693	0	18	k__Fungi; p__Ascomycota; c__Archaeorhizomycetes; o__Archaeorhizomycetales; f__Archaeorhizomycetaceae; g__Archaeorhizomyces; s__unclassified_Archaeorhizomyces
ASV1694	105	0	k__Fungi; p__Ascomycota; c__Sordariomycetes; o__Diaporthales; f__Valsaceae; g__unclassified_Valsaceae; s__unclassified_Valsaceae
ASV1695	105	0	k__Fungi; p__Ascomycota; c__Eurotiomycetes; o__Chaetothyriales; f__Trichomeriaceae; g__unidentified; s__unidentified
ASV1696	74	31	k__Fungi; p__Ascomycota; c__Saccharomycetes; o__Saccharomycetales; f__Phaffomycetaceae; g__Wickerhamomyces; s__Wickerhamomyces_anomalus
ASV1697	105	0	k__Fungi; p__Mortierellomycota; c__Mortierellomycetes; o__Mortierellales; f__Mortierellaceae; g__Mortierella; s__Mortierella_hyalina
ASV1698	105	0	k__Fungi; p__unclassified_Fungi; c__unclassified_Fungi; o__unclassified_Fungi; f__unclassified_Fungi; g__unclassified_Fungi; s__unclassified_Fungi
ASV1699	0	105	k__Fungi; p__Mucoromycota; c__Mucoromycetes; o__Mucorales; f__Mucoraceae; g__Mucor; s__Mucor_racemosus
ASV17	765	1745	k__Fungi; p__Basidiomycota; c__Agaricomycetes; o__Agaricales; f__Hydnangiaceae; g__unidentified; s__unidentified
ASV170	0	1020	k__Fungi; p__Neocallimastigomycota; c__Neocallimastigomycetes; o__Neocallimastigales; f__Neocallimastigaceae; g__Orpinomyces; s__unidentified
ASV1700	0	105	k__Fungi; p__Ascomycota; c__Dothideomycetes; o__unidentified; f__unidentified; g__Morenoina; s__Morenoina_calamicola
ASV1701	0	105	k__Fungi; p__unclassified_Fungi; c__unclassified_Fungi; o__unclassified_Fungi; f__unclassified_Fungi; g__unclassified_Fungi; s__unclassified_Fungi
ASV1702	0	105	k__Fungi; p__Ascomycota; c__Eurotiomycetes; o__Eurotiales; f__Thermoascaceae; g__Thermoascus; s__Thermoascus_aurantiacus
ASV1703	0	105	k__Fungi; p__Chytridiomycota; c__unclassified_Chytridiomycota; o__unclassified_Chytridiomycota; f__unclassified_Chytridiomycota; g__unclassified_Chytridiomycota; s__unclassified_Chytridiomycota
ASV1704	0	105	k__Fungi; p__Basidiomycota; c__Agaricomycetes; o__unclassified_Agaricomycetes; f__unclassified_Agaricomycetes; g__unclassified_Agaricomycetes; s__unclassified_Agaricomycetes
ASV1709	5	33	k__Fungi; p__Ascomycota; c__Dothideomycetes; o__Pleosporales; f__Lophiostomataceae; g__Lophiostoma; s__unidentified
ASV171	246	83	k__Fungi; p__Ascomycota; c__Sordariomycetes; o__unclassified_Sordariomycetes; f__unclassified_Sordariomycetes; g__unclassified_Sordariomycetes; s__unclassified_Sordariomycetes
ASV1711	5	0	k__Fungi; p__Basidiomycota; c__unclassified_Basidiomycota; o__unclassified_Basidiomycota; f__unclassified_Basidiomycota; g__unclassified_Basidiomycota; s__unclassified_Basidiomycota
ASV1717	37	0	k__Fungi; p__Basidiomycota; c__Agaricomycetes; o__Thelephorales; f__Thelephoraceae; g__unidentified; s__unidentified
ASV1719	104	0	k__Fungi; p__Mortierellomycota; c__unclassified_Mortierellomycota; o__unclassified_Mortierellomycota; f__unclassified_Mortierellomycota; g__unclassified_Mortierellomycota; s__unclassified_Mortierellomycota
ASV172	28	0	k__Fungi; p__unclassified_Fungi; c__unclassified_Fungi; o__unclassified_Fungi; f__unclassified_Fungi; g__unclassified_Fungi; s__unclassified_Fungi
ASV1720	104	0	k__Fungi; p__Ascomycota; c__Dothideomycetes; o__Pleosporales; f__Didymellaceae; g__unclassified_Didymellaceae; s__unclassified_Didymellaceae
ASV1721	0	104	k__Fungi; p__Rozellomycota; c__unidentified; o__unidentified; f__unidentified; g__unidentified; s__unidentified
ASV1722	0	104	k__Fungi; p__Ascomycota; c__Leotiomycetes; o__unidentified; f__unidentified; g__Leohumicola; s__Leohumicola_minima
ASV1723	0	104	k__Fungi; p__Basidiomycota; c__Agaricomycetes; o__Russulales; f__Russulaceae; g__Russula; s__Russula_purpureovirescens
ASV1724	0	104	k__Fungi; p__unclassified_Fungi; c__unclassified_Fungi; o__unclassified_Fungi; f__unclassified_Fungi; g__unclassified_Fungi; s__unclassified_Fungi
ASV1725	0	104	k__Fungi; p__Ascomycota; c__Sordariomycetes; o__unclassified_Sordariomycetes; f__unclassified_Sordariomycetes; g__unclassified_Sordariomycetes; s__unclassified_Sordariomycetes
ASV1726	0	104	k__Fungi; p__unclassified_Fungi; c__unclassified_Fungi; o__unclassified_Fungi; f__unclassified_Fungi; g__unclassified_Fungi; s__unclassified_Fungi
ASV1727	0	104	k__Fungi; p__unclassified_Fungi; c__unclassified_Fungi; o__unclassified_Fungi; f__unclassified_Fungi; g__unclassified_Fungi; s__unclassified_Fungi
ASV1728	0	104	k__Fungi; p__Ascomycota; c__Sordariomycetes; o__Hypocreales; f__Nectriaceae; g__Fusarium; s__unclassified_Fusarium
ASV173	0	368	k__Fungi; p__Ascomycota; c__Dothideomycetes; o__Pleosporales; f__Didymellaceae; g__Epicoccum; s__unclassified_Epicoccum
ASV1732	39	0	k__Fungi; p__unclassified_Fungi; c__unclassified_Fungi; o__unclassified_Fungi; f__unclassified_Fungi; g__unclassified_Fungi; s__unclassified_Fungi
ASV1734	0	34	k__Fungi; p__Basidiomycota; c__Tremellomycetes; o__Trichosporonales; f__Trichosporonaceae; g__Apiotrichum; s__Apiotrichum_sporotrichoides
ASV1735	0	65	k__Fungi; p__Ascomycota; c__Saccharomycetes; o__Saccharomycetales; f__Phaffomycetaceae; g__Wickerhamomyces; s__Wickerhamomyces_anomalus
ASV1738	26	0	k__Fungi; p__Ascomycota; c__Sordariomycetes; o__Branch06; f__unidentified; g__unidentified; s__unidentified
ASV1739	103	0	k__Fungi; p__Basidiomycota; c__unclassified_Basidiomycota; o__unclassified_Basidiomycota; f__unclassified_Basidiomycota; g__unclassified_Basidiomycota; s__unclassified_Basidiomycota
ASV174	0	97	k__Fungi; p__Ascomycota; c__Dothideomycetes; o__Pleosporales; f__Didymellaceae; g__Neomicrosphaeropsis; s__Neomicrosphaeropsis_tamaricicola
ASV1740	103	0	k__Fungi; p__unclassified_Fungi; c__unclassified_Fungi; o__unclassified_Fungi; f__unclassified_Fungi; g__unclassified_Fungi; s__unclassified_Fungi
ASV1741	0	103	k__Fungi; p__Basidiomycota; c__Agaricomycetes; o__Thelephorales; f__Thelephoraceae; g__unclassified_Thelephoraceae; s__unclassified_Thelephoraceae
ASV1742	0	103	k__Fungi; p__Ascomycota; c__Arthoniomycetes; o__Lichenostigmatales; f__Phaeococcomycetaceae; g__Phaeococcomyces; s__unidentified
ASV1743	0	103	k__Fungi; p__Glomeromycota; c__Glomeromycetes; o__Glomerales; f__Glomeraceae; g__unclassified_Glomeraceae; s__unclassified_Glomeraceae
ASV1744	0	103	k__Fungi; p__Ascomycota; c__Dothideomycetes; o__Pleosporales; f__Pyrenochaetopsidaceae; g__Pyrenochaetopsis; s__Pyrenochaetopsis_microspora
ASV175	90	0	k__Fungi; p__Ascomycota; c__Pezizomycetes; o__Pezizales; f__unclassified_Pezizales; g__unclassified_Pezizales; s__unclassified_Pezizales
ASV1750	1	0	k__Fungi; p__Ascomycota; c__Leotiomycetes; o__unclassified_Leotiomycetes; f__unclassified_Leotiomycetes; g__unclassified_Leotiomycetes; s__unclassified_Leotiomycetes
ASV1753	0	93	k__Fungi; p__Ascomycota; c__Orbiliomycetes; o__GS33; f__unidentified; g__unidentified; s__unidentified
ASV1756	0	49	k__Fungi; p__unclassified_Fungi; c__unclassified_Fungi; o__unclassified_Fungi; f__unclassified_Fungi; g__unclassified_Fungi; s__unclassified_Fungi
ASV1757	0	82	k__Fungi; p__Basidiomycota; c__Agaricomycetes; o__Cantharellales; f__Ceratobasidiaceae; g__Ceratobasidium; s__unidentified
ASV1758	33	0	k__Fungi; p__Ascomycota; c__Laboulbeniomycetes; o__Pyxidiophorales; f__unidentified; g__unidentified; s__unidentified
ASV176	471	104	k__Fungi; p__Chytridiomycota; c__unidentified; o__unidentified; f__unidentified; g__unidentified; s__unidentified
ASV1761	0	102	k__Fungi; p__Ascomycota; c__unclassified_Ascomycota; o__unclassified_Ascomycota; f__unclassified_Ascomycota; g__unclassified_Ascomycota; s__unclassified_Ascomycota
ASV1762	0	102	k__Fungi; p__Ascomycota; c__Leotiomycetes; o__unclassified_Leotiomycetes; f__unclassified_Leotiomycetes; g__unclassified_Leotiomycetes; s__unclassified_Leotiomycetes
ASV1763	0	102	k__Fungi; p__Ascomycota; c__Dothideomycetes; o__Pleosporales; f__Didymosphaeriaceae; g__unclassified_Didymosphaeriaceae; s__unclassified_Didymosphaeriaceae
ASV1769	48	0	k__Fungi; p__Basidiomycota; c__unclassified_Basidiomycota; o__unclassified_Basidiomycota; f__unclassified_Basidiomycota; g__unclassified_Basidiomycota; s__unclassified_Basidiomycota
ASV177	27	723	k__Fungi; p__Ascomycota; c__Dothideomycetes; o__Pleosporales; f__Phaeosphaeriaceae; g__Setophoma; s__Setophoma_sacchari
ASV1771	0	96	k__Fungi; p__Basidiomycota; c__Agaricomycetes; o__Agaricales; f__Inocybaceae; g__Inocybe; s__Inocybe_flocculosa
ASV1774	101	0	k__Fungi; p__Basidiomycota; c__Agaricomycetes; o__Cantharellales; f__Ceratobasidiaceae; g__Thanatephorus; s__Thanatephorus_cucumeris
ASV1775	101	0	k__Fungi; p__Ascomycota; c__Sordariomycetes; o__Sordariales; f__Lasiosphaeriaceae; g__Schizothecium; s__Schizothecium_carpinicola
ASV1776	0	101	k__Fungi; p__Neocallimastigomycota; c__Neocallimastigomycetes; o__Neocallimastigales; f__Neocallimastigaceae; g__unclassified_Neocallimastigaceae; s__unclassified_Neocallimastigaceae
ASV1777	0	101	k__Fungi; p__Mortierellomycota; c__unidentified; o__unidentified; f__unidentified; g__unidentified; s__unidentified
ASV1778	10	20	k__Fungi; p__Basidiomycota; c__unclassified_Basidiomycota; o__unclassified_Basidiomycota; f__unclassified_Basidiomycota; g__unclassified_Basidiomycota; s__unclassified_Basidiomycota
ASV178	188	135	k__Fungi; p__Ascomycota; c__Sordariomycetes; o__unclassified_Sordariomycetes; f__unclassified_Sordariomycetes; g__unclassified_Sordariomycetes; s__unclassified_Sordariomycetes
ASV1784	14	0	k__Fungi; p__unclassified_Fungi; c__unclassified_Fungi; o__unclassified_Fungi; f__unclassified_Fungi; g__unclassified_Fungi; s__unclassified_Fungi
ASV1790	43	0	k__Fungi; p__Basidiomycota; c__Agaricomycetes; o__Agaricales; f__unclassified_Agaricales; g__unclassified_Agaricales; s__unclassified_Agaricales
ASV1791	4	67	k__Fungi; p__Ascomycota; c__Leotiomycetes; o__Helotiales; f__unclassified_Helotiales; g__unclassified_Helotiales; s__unclassified_Helotiales
ASV1792	0	72	k__Fungi; p__Basidiomycota; c__Agaricomycetes; o__Cantharellales; f__Ceratobasidiaceae; g__unclassified_Ceratobasidiaceae; s__unclassified_Ceratobasidiaceae
ASV1793	100	0	k__Fungi; p__Ascomycota; c__Sordariomycetes; o__Hypocreales; f__Hypocreaceae; g__Trichoderma; s__unclassified_Trichoderma
ASV1794	62	38	k__Fungi; p__Basidiomycota; c__Agaricomycetes; o__Sebacinales; f__Sebacinaceae; g__Sebacina; s__Sebacina_flagelliformis
ASV1795	0	100	k__Fungi; p__Ascomycota; c__Sordariomycetes; o__Sordariales; f__Chaetomiaceae; g__Arxotrichum; s__unclassified_Arxotrichum
ASV1796	0	100	k__Fungi; p__Ascomycota; c__Sordariomycetes; o__Hypocreales; f__unidentified; g__Acremonium; s__Acremonium_sordidulum
ASV1797	0	100	k__Fungi; p__Basidiomycota; c__Agaricomycetes; o__Sebacinales; f__Sebacinaceae; g__Sebacina; s__unclassified_Sebacina
ASV1798	0	100	k__Fungi; p__Blastocladiomycota; c__Blastocladiomycetes; o__Blastocladiales; f__Blastocladiaceae; g__Allomyces; s__Allomyces_macrogynus
ASV1799	0	100	k__Fungi; p__Basidiomycota; c__Tremellomycetes; o__Tremellales; f__Bulleribasidiaceae; g__Dioszegia; s__unclassified_Dioszegia
ASV180	24	0	k__Fungi; p__Ascomycota; c__Saccharomycetes; o__Saccharomycetales; f__Debaryomycetaceae; g__Candida; s__Candida_tropicalis
ASV1800	0	100	k__Fungi; p__Ascomycota; c__Dothideomycetes; o__Pleosporales; f__unclassified_Pleosporales; g__unclassified_Pleosporales; s__unclassified_Pleosporales
ASV1801	0	100	k__Fungi; p__Ascomycota; c__Dothideomycetes; o__Capnodiales; f__Teratosphaeriaceae; g__Acidomyces; s__unidentified
ASV1806	7	0	k__Fungi; p__Basidiomycota; c__unclassified_Basidiomycota; o__unclassified_Basidiomycota; f__unclassified_Basidiomycota; g__unclassified_Basidiomycota; s__unclassified_Basidiomycota
ASV1807	5	0	k__Fungi; p__Basidiomycota; c__Tremellomycetes; o__Tremellales; f__Rhynchogastremataceae; g__Papiliotrema; s__Papiliotrema_odontotermitis
ASV1808	0	24	k__Fungi; p__Basidiomycota; c__Tremellomycetes; o__Filobasidiales; f__Filobasidiaceae; g__Filobasidium; s__Filobasidium_wieringae
ASV181	0	982	k__Fungi; p__Basidiomycota; c__Tremellomycetes; o__Filobasidiales; f__Filobasidiaceae; g__Filobasidium; s__unclassified_Filobasidium
ASV1813	35	14	k__Fungi; p__Ascomycota; c__Sordariomycetes; o__unclassified_Sordariomycetes; f__unclassified_Sordariomycetes; g__unclassified_Sordariomycetes; s__unclassified_Sordariomycetes
ASV1814	31	0	k__Fungi; p__unclassified_Fungi; c__unclassified_Fungi; o__unclassified_Fungi; f__unclassified_Fungi; g__unclassified_Fungi; s__unclassified_Fungi
ASV1816	99	0	k__Fungi; p__Ascomycota; c__Eurotiomycetes; o__Eurotiales; f__Aspergillaceae; g__Aspergillus; s__Aspergillus_xerophilus
ASV1817	99	0	k__Fungi; p__Ascomycota; c__Sordariomycetes; o__Hypocreales; f__Hypocreaceae; g__Trichoderma; s__unclassified_Trichoderma
ASV1818	0	99	k__Fungi; p__Basidiomycota; c__Agaricomycetes; o__Agaricales; f__Tricholomataceae; g__unclassified_Tricholomataceae; s__unclassified_Tricholomataceae
ASV1819	0	99	k__Fungi; p__Basidiomycota; c__Agaricomycetes; o__Agaricales; f__Entolomataceae; g__Clitopilus; s__unidentified
ASV182	127	19	k__Fungi; p__Ascomycota; c__Sordariomycetes; o__Xylariales; f__Microdochiaceae; g__Idriella; s__unidentified
ASV1820	0	99	k__Fungi; p__Ascomycota; c__Dothideomycetes; o__Pleosporales; f__Didymellaceae; g__unclassified_Didymellaceae; s__unclassified_Didymellaceae
ASV1821	0	99	k__Fungi; p__Ascomycota; c__Sordariomycetes; o__Hypocreales; f__unclassified_Hypocreales; g__unclassified_Hypocreales; s__unclassified_Hypocreales
ASV1822	0	99	k__Fungi; p__Ascomycota; c__Leotiomycetes; o__Helotiales; f__Helotiales_fam_Incertae_sedis; g__Microglossum; s__Microglossum_olivaceum
ASV1823	0	99	k__Fungi; p__Ascomycota; c__unclassified_Ascomycota; o__unclassified_Ascomycota; f__unclassified_Ascomycota; g__unclassified_Ascomycota; s__unclassified_Ascomycota
ASV1824	0	99	k__Fungi; p__Basidiomycota; c__Agaricomycetes; o__Polyporales; f__Meruliaceae; g__unidentified; s__unidentified
ASV1825	0	99	k__Fungi; p__Basidiomycota; c__Agaricomycetes; o__Agaricales; f__unclassified_Agaricales; g__unclassified_Agaricales; s__unclassified_Agaricales
ASV1826	0	99	k__Fungi; p__Ascomycota; c__Dothideomycetes; o__Dothideales; f__Dothioraceae; g__Dothiora; s__unclassified_Dothiora
ASV183	0	368	k__Fungi; p__Basidiomycota; c__Tremellomycetes; o__Tremellales; f__Bulleribasidiaceae; g__Vishniacozyma; s__Vishniacozyma_victoriae
ASV1830	1	0	k__Fungi; p__Basidiomycota; c__Microbotryomycetes; o__Kriegeriales; f__Kriegeriaceae; g__Kriegeria; s__Kriegeria_eriophori
ASV1834	8	72	k__Fungi; p__Ascomycota; c__Eurotiomycetes; o__Chaetothyriales; f__unclassified_Chaetothyriales; g__unclassified_Chaetothyriales; s__unclassified_Chaetothyriales
ASV1835	91	0	k__Fungi; p__Ascomycota; c__Saccharomycetes; o__Saccharomycetales; f__unclassified_Saccharomycetales; g__unclassified_Saccharomycetales; s__unclassified_Saccharomycetales
ASV1836	56	0	k__Fungi; p__unclassified_Fungi; c__unclassified_Fungi; o__unclassified_Fungi; f__unclassified_Fungi; g__unclassified_Fungi; s__unclassified_Fungi
ASV1838	98	0	k__Fungi; p__Mortierellomycota; c__Mortierellomycetes; o__Mortierellales; f__Mortierellaceae; g__Mortierella; s__unclassified_Mortierella
ASV1839	0	98	k__Fungi; p__Ascomycota; c__Sordariomycetes; o__Sordariales; f__Chaetomiaceae; g__Podospora; s__Podospora_multipilosa
ASV184	0	54	k__Fungi; p__Basidiomycota; c__Tremellomycetes; o__Cystofilobasidiales; f__Mrakiaceae; g__Mrakia; s__unclassified_Mrakia
ASV1840	0	98	k__Fungi; p__Ascomycota; c__Dothideomycetes; o__Pleosporales; f__unclassified_Pleosporales; g__unclassified_Pleosporales; s__unclassified_Pleosporales
ASV1841	0	98	k__Fungi; p__Rozellomycota; c__unclassified_Rozellomycota; o__unclassified_Rozellomycota; f__unclassified_Rozellomycota; g__unclassified_Rozellomycota; s__unclassified_Rozellomycota
ASV1842	0	98	k__Fungi; p__Basidiomycota; c__unclassified_Basidiomycota; o__unclassified_Basidiomycota; f__unclassified_Basidiomycota; g__unclassified_Basidiomycota; s__unclassified_Basidiomycota
ASV1847	9	0	k__Fungi; p__Basidiomycota; c__Agaricomycetes; o__Agaricales; f__Omphalotaceae; g__Marasmiellus; s__Marasmiellus_candidus
ASV1848	11	0	k__Fungi; p__unclassified_Fungi; c__unclassified_Fungi; o__unclassified_Fungi; f__unclassified_Fungi; g__unclassified_Fungi; s__unclassified_Fungi
ASV185	0	349	k__Fungi; p__Ascomycota; c__Sordariomycetes; o__Hypocreales; f__Nectriaceae; g__Fusarium; s__Fusarium_equiseti
ASV1851	0	44	k__Fungi; p__Ascomycota; c__Sordariomycetes; o__Sordariales; f__Sordariales_fam_Incertae_sedis; g__Vertexicola; s__unidentified
ASV1852	0	88	k__Fungi; p__Ascomycota; c__Sordariomycetes; o__Hypocreales; f__Clavicipitaceae; g__Keithomyces; s__Keithomyces_acicularis
ASV1853	11	64	k__Fungi; p__Basidiomycota; c__unclassified_Basidiomycota; o__unclassified_Basidiomycota; f__unclassified_Basidiomycota; g__unclassified_Basidiomycota; s__unclassified_Basidiomycota
ASV1855	86	0	k__Fungi; p__Basidiomycota; c__unclassified_Basidiomycota; o__unclassified_Basidiomycota; f__unclassified_Basidiomycota; g__unclassified_Basidiomycota; s__unclassified_Basidiomycota
ASV1856	37	49	k__Fungi; p__unclassified_Fungi; c__unclassified_Fungi; o__unclassified_Fungi; f__unclassified_Fungi; g__unclassified_Fungi; s__unclassified_Fungi
ASV1857	47	0	k__Fungi; p__Basidiomycota; c__Tremellomycetes; o__Tremellales; f__Bulleribasidiaceae; g__Vishniacozyma; s__Vishniacozyma_dimennae
ASV186	0	960	k__Fungi; p__Ascomycota; c__Sordariomycetes; o__Glomerellales; f__Plectosphaerellaceae; g__Plectosphaerella; s__Plectosphaerella_niemeijerarum
ASV1860	11	0	k__Fungi; p__Mortierellomycota; c__Mortierellomycetes; o__Mortierellales; f__Mortierellaceae; g__Mortierella; s__Mortierella_globalpina
ASV1861	97	0	k__Fungi; p__Ascomycota; c__Dothideomycetes; o__Dothideales; f__Saccotheciaceae; g__Aureobasidium; s__Aureobasidium_melanogenum
ASV1862	97	0	k__Fungi; p__Ascomycota; c__Pezizomycetes; o__Pezizales; f__Pezizaceae; g__Peziza; s__Peziza_saniosa
ASV1863	97	0	k__Fungi; p__Basidiomycota; c__Tremellomycetes; o__Tremellales; f__Bulleribasidiaceae; g__Dioszegia; s__Dioszegia_patagonica
ASV1864	0	97	k__Fungi; p__unclassified_Fungi; c__unclassified_Fungi; o__unclassified_Fungi; f__unclassified_Fungi; g__unclassified_Fungi; s__unclassified_Fungi
ASV1865	0	97	k__Fungi; p__Ascomycota; c__Sordariomycetes; o__Branch06; f__unidentified; g__unidentified; s__unidentified
ASV1866	0	97	k__Fungi; p__Basidiomycota; c__Agaricomycetes; o__Agaricales; f__Amanitaceae; g__Amanita; s__Amanita_ceciliae
ASV187	170	241	k__Fungi; p__Ascomycota; c__unclassified_Ascomycota; o__unclassified_Ascomycota; f__unclassified_Ascomycota; g__unclassified_Ascomycota; s__unclassified_Ascomycota
ASV1871	24	0	k__Fungi; p__Ascomycota; c__Dothideomycetes; o__Cladosporiales; f__Cladosporiaceae; g__Cladosporium; s__unclassified_Cladosporium
ASV188	30	439	k__Fungi; p__Ascomycota; c__Dothideomycetes; o__Pleosporales; f__Didymellaceae; g__Epicoccum; s__unclassified_Epicoccum
ASV1880	1	0	k__Fungi; p__unclassified_Fungi; c__unclassified_Fungi; o__unclassified_Fungi; f__unclassified_Fungi; g__unclassified_Fungi; s__unclassified_Fungi
ASV1881	73	23	k__Fungi; p__Ascomycota; c__Eurotiomycetes; o__Eurotiales; f__Aspergillaceae; g__Penicillium; s__unclassified_Penicillium
ASV1882	16	80	k__Fungi; p__Glomeromycota; c__Glomeromycetes; o__Glomerales; f__Glomeraceae; g__Funneliformis; s__Funneliformis_mosseae
ASV1883	66	30	k__Fungi; p__Ascomycota; c__Pezizomycetes; o__Pezizales; f__Pezizaceae; g__unidentified; s__unidentified
ASV1884	96	0	k__Fungi; p__Basidiomycota; c__Tremellomycetes; o__Tremellales; f__Bulleribasidiaceae; g__Hannaella; s__Hannaella_sinensis
ASV1885	0	96	k__Fungi; p__Ascomycota; c__Pezizomycetes; o__Pezizales; f__Ascodesmidaceae; g__Cephaliophora; s__Cephaliophora_tropica
ASV1886	0	96	k__Fungi; p__Basidiomycota; c__Agaricomycetes; o__Russulales; f__Peniophoraceae; g__Peniophora; s__Peniophora_incarnata
ASV1887	0	96	k__Fungi; p__Basidiomycota; c__Agaricomycetes; o__Agaricales; f__unclassified_Agaricales; g__unclassified_Agaricales; s__unclassified_Agaricales
ASV1888	0	96	k__Fungi; p__Ascomycota; c__Dothideomycetes; o__Pleosporales; f__Didymellaceae; g__Ascochyta; s__Ascochyta_phacae
ASV1889	0	96	k__Fungi; p__Basidiomycota; c__unclassified_Basidiomycota; o__unclassified_Basidiomycota; f__unclassified_Basidiomycota; g__unclassified_Basidiomycota; s__unclassified_Basidiomycota
ASV1890	0	96	k__Fungi; p__Ascomycota; c__Sordariomycetes; o__Sordariales; f__Chaetomiaceae; g__Botryotrichum; s__Botryotrichum_domesticum
ASV1891	0	96	k__Fungi; p__Ascomycota; c__Leotiomycetes; o__unidentified; f__unidentified; g__Leohumicola; s__Leohumicola_minima
ASV1892	0	96	k__Fungi; p__Ascomycota; c__Leotiomycetes; o__unclassified_Leotiomycetes; f__unclassified_Leotiomycetes; g__unclassified_Leotiomycetes; s__unclassified_Leotiomycetes
ASV1893	0	96	k__Fungi; p__Basidiomycota; c__Agaricomycetes; o__Agaricales; f__unclassified_Agaricales; g__unclassified_Agaricales; s__unclassified_Agaricales
ASV1894	0	96	k__Fungi; p__Ascomycota; c__Dothideomycetes; o__Pleosporales; f__Didymellaceae; g__Didymella; s__Didymella_keratinophila
ASV1897	6	0	k__Fungi; p__Ascomycota; c__Leotiomycetes; o__Helotiales; f__unclassified_Helotiales; g__unclassified_Helotiales; s__unclassified_Helotiales
ASV190	213	0	k__Fungi; p__Basidiomycota; c__Tremellomycetes; o__Cystofilobasidiales; f__Mrakiaceae; g__Tausonia; s__Tausonia_pullulans
ASV1901	0	94	k__Fungi; p__unclassified_Fungi; c__unclassified_Fungi; o__unclassified_Fungi; f__unclassified_Fungi; g__unclassified_Fungi; s__unclassified_Fungi
ASV1904	75	0	k__Fungi; p__Ascomycota; c__Orbiliomycetes; o__Orbiliales; f__Orbiliaceae; g__Arthrobotrys; s__Arthrobotrys_musiformis
ASV1905	11	0	k__Fungi; p__Basidiomycota; c__Agaricomycetes; o__Thelephorales; f__Thelephoraceae; g__unidentified; s__unidentified
ASV1906	6	0	k__Fungi; p__Basidiomycota; c__Malasseziomycetes; o__Malasseziales; f__Malasseziaceae; g__Malassezia; s__Malassezia_globosa
ASV1907	21	74	k__Fungi; p__Basidiomycota; c__Agaricomycetes; o__Russulales; f__Russulaceae; g__Russula; s__Russula_nigricans
ASV1908	95	0	k__Fungi; p__Ascomycota; c__Taphrinomycetes; o__Taphrinales; f__Taphrinaceae; g__Taphrina; s__Taphrina_pruni
ASV1909	95	0	k__Fungi; p__Mortierellomycota; c__Mortierellomycetes; o__Mortierellales; f__Mortierellaceae; g__Mortierella; s__Mortierella_exigua
ASV191	86	0	k__Fungi; p__Ascomycota; c__Eurotiomycetes; o__Eurotiales; f__Aspergillaceae; g__Penicillium; s__unclassified_Penicillium
ASV1910	0	95	k__Fungi; p__unclassified_Fungi; c__unclassified_Fungi; o__unclassified_Fungi; f__unclassified_Fungi; g__unclassified_Fungi; s__unclassified_Fungi
ASV1911	0	95	k__Fungi; p__Basidiomycota; c__Agaricomycetes; o__Auriculariales; f__Auriculariaceae; g__Auricularia; s__Auricularia_delicata
ASV1912	0	1	k__Fungi; p__Basidiomycota; c__Agaricomycetes; o__Agaricales; f__Bolbitiaceae; g__Conocybe; s__Conocybe_apala
ASV192	229	33	k__Fungi; p__Ascomycota; c__Dothideomycetes; o__Pleosporales; f__Phaeosphaeriaceae; g__Setomelanomma; s__unidentified
ASV1920	94	0	k__Fungi; p__Rozellomycota; c__unclassified_Rozellomycota; o__unclassified_Rozellomycota; f__unclassified_Rozellomycota; g__unclassified_Rozellomycota; s__unclassified_Rozellomycota
ASV1921	0	94	k__Fungi; p__Neocallimastigomycota; c__Neocallimastigomycetes; o__Neocallimastigales; f__Neocallimastigaceae; g__Piromyces; s__unidentified
ASV1922	0	94	k__Fungi; p__Mortierellomycota; c__Mortierellomycetes; o__Mortierellales; f__Mortierellaceae; g__Mortierella; s__unclassified_Mortierella
ASV1926	6	65	k__Fungi; p__Ascomycota; c__Sordariomycetes; o__Chaetosphaeriales; f__Chaetosphaeriaceae; g__Chaetosphaeria; s__Chaetosphaeria_vermicularioides
ASV193	0	919	k__Fungi; p__Neocallimastigomycota; c__Neocallimastigomycetes; o__Neocallimastigales; f__Neocallimastigaceae; g__Cyllamyces; s__unidentified
ASV1933	0	12	k__Fungi; p__Basidiomycota; c__Agaricomycetes; o__Atheliales; f__Atheliaceae; g__Amphinema; s__unidentified
ASV1934	4	89	k__Fungi; p__Basidiomycota; c__Agaricomycetes; o__Cantharellales; f__Ceratobasidiaceae; g__Ceratobasidium; s__unidentified
ASV1935	93	0	k__Fungi; p__Ascomycota; c__Dothideomycetes; o__Pleosporales; f__Cucurbitariaceae; g__unclassified_Cucurbitariaceae; s__unclassified_Cucurbitariaceae
ASV1936	0	93	k__Fungi; p__Chytridiomycota; c__unidentified; o__unidentified; f__unidentified; g__unidentified; s__unidentified
ASV1937	0	93	k__Fungi; p__Ascomycota; c__Sordariomycetes; o__unclassified_Sordariomycetes; f__unclassified_Sordariomycetes; g__unclassified_Sordariomycetes; s__unclassified_Sordariomycetes
ASV1938	0	93	k__Fungi; p__Ascomycota; c__Orbiliomycetes; o__Orbiliales; f__Orbiliaceae; g__unidentified; s__unidentified
ASV1939	0	93	k__Fungi; p__unclassified_Fungi; c__unclassified_Fungi; o__unclassified_Fungi; f__unclassified_Fungi; g__unclassified_Fungi; s__unclassified_Fungi
ASV194	124	145	k__Fungi; p__Ascomycota; c__Eurotiomycetes; o__Eurotiales; f__Aspergillaceae; g__Penicillium; s__Penicillium_carneum
ASV1944	0	34	k__Fungi; p__Ascomycota; c__Leotiomycetes; o__unidentified; f__unidentified; g__Leohumicola; s__unclassified_Leohumicola
ASV1946	0	39	k__Fungi; p__Basidiomycota; c__Agaricomycetes; o__Agaricales; f__Clavariaceae; g__Clavaria; s__Clavaria_acuta
ASV1948	10	0	k__Fungi; p__Rozellomycota; c__unidentified; o__unidentified; f__unidentified; g__unidentified; s__unidentified
ASV195	94	97	k__Fungi; p__Mortierellomycota; c__Mortierellomycetes; o__Mortierellales; f__Mortierellaceae; g__Mortierella; s__Mortierella_humilis
ASV1953	0	50	k__Fungi; p__Basidiomycota; c__Agaricomycetes; o__unclassified_Agaricomycetes; f__unclassified_Agaricomycetes; g__unclassified_Agaricomycetes; s__unclassified_Agaricomycetes
ASV1954	0	59	k__Fungi; p__Ascomycota; c__Sordariomycetes; o__Chaetosphaeriales; f__Chaetosphaeriaceae; g__Chaetosphaeria; s__Chaetosphaeria_vermicularioides
ASV1956	40	52	k__Fungi; p__Neocallimastigomycota; c__Neocallimastigomycetes; o__Neocallimastigales; f__Neocallimastigaceae; g__Caecomyces; s__Caecomyces_communis
ASV1957	92	0	k__Fungi; p__Ascomycota; c__Dothideomycetes; o__Cladosporiales; f__Cladosporiaceae; g__Cladosporium; s__unclassified_Cladosporium
ASV1958	92	0	k__Fungi; p__Ascomycota; c__unclassified_Ascomycota; o__unclassified_Ascomycota; f__unclassified_Ascomycota; g__unclassified_Ascomycota; s__unclassified_Ascomycota
ASV1959	0	92	k__Fungi; p__Basidiomycota; c__Agaricomycetes; o__Boletales; f__Rhizopogonaceae; g__Rhizopogon; s__Rhizopogon_buenoi
ASV196	384	270	k__Fungi; p__Ascomycota; c__Dothideomycetes; o__Cladosporiales; f__Cladosporiaceae; g__Cladosporium; s__unclassified_Cladosporium
ASV1960	0	92	k__Fungi; p__Ascomycota; c__Eurotiomycetes; o__Chaetothyriales; f__unidentified; g__Strelitziana; s__Strelitziana_malaysiana
ASV1961	0	92	k__Fungi; p__Basidiomycota; c__Agaricomycetes; o__Agaricales; f__Bolbitiaceae; g__Agrocybe; s__Agrocybe_arvalis
ASV1962	0	92	k__Fungi; p__Mortierellomycota; c__Mortierellomycetes; o__Mortierellales; f__unclassified_Mortierellales; g__unclassified_Mortierellales; s__unclassified_Mortierellales
ASV1965	5	0	k__Fungi; p__unclassified_Fungi; c__unclassified_Fungi; o__unclassified_Fungi; f__unclassified_Fungi; g__unclassified_Fungi; s__unclassified_Fungi
ASV1966	8	0	k__Fungi; p__Ascomycota; c__Eurotiomycetes; o__unidentified; f__unidentified; g__unidentified; s__unidentified
ASV1968	6	33	k__Fungi; p__Ascomycota; c__Eurotiomycetes; o__Eurotiales; f__Aspergillaceae; g__Penicillium; s__Penicillium_yarmokense
ASV1969	47	0	k__Fungi; p__Basidiomycota; c__Microbotryomycetes; o__Sporidiobolales; f__Sporidiobolaceae; g__Sporobolomyces; s__Sporobolomyces_roseus
ASV1974	0	26	k__Fungi; p__Basidiomycota; c__Tremellomycetes; o__Tremellales; f__Bulleraceae; g__Bullera; s__Bullera_alba
ASV1977	50	0	k__Fungi; p__Basidiomycota; c__unclassified_Basidiomycota; o__unclassified_Basidiomycota; f__unclassified_Basidiomycota; g__unclassified_Basidiomycota; s__unclassified_Basidiomycota
ASV1979	91	0	k__Fungi; p__Rozellomycota; c__unidentified; o__unidentified; f__unidentified; g__unidentified; s__unidentified
ASV198	139	208	k__Fungi; p__Ascomycota; c__Sordariomycetes; o__Hypocreales; f__unidentified; g__Acremonium; s__Acremonium_egyptiacum
ASV1980	91	0	k__Fungi; p__Ascomycota; c__Dothideomycetes; o__Pleosporales; f__Didymellaceae; g__unclassified_Didymellaceae; s__unclassified_Didymellaceae
ASV1981	0	91	k__Fungi; p__unclassified_Fungi; c__unclassified_Fungi; o__unclassified_Fungi; f__unclassified_Fungi; g__unclassified_Fungi; s__unclassified_Fungi
ASV1982	0	91	k__Fungi; p__Ascomycota; c__Sordariomycetes; o__Sordariales; f__Chaetomiaceae; g__Achaetomium; s__Achaetomium_strumarium
ASV1983	0	91	k__Fungi; p__Basidiomycota; c__Agaricomycetes; o__Agaricales; f__Bolbitiaceae; g__Galerella; s__Galerella_floriformis
ASV1984	0	91	k__Fungi; p__unclassified_Fungi; c__unclassified_Fungi; o__unclassified_Fungi; f__unclassified_Fungi; g__unclassified_Fungi; s__unclassified_Fungi
ASV1985	0	91	k__Fungi; p__Ascomycota; c__Sordariomycetes; o__Hypocreales; f__Nectriaceae; g__Mariannaea; s__unclassified_Mariannaea
ASV1986	0	91	k__Fungi; p__Basidiomycota; c__Agaricomycetes; o__Agaricales; f__unidentified; g__unidentified; s__unidentified
ASV1987	0	91	k__Fungi; p__Ascomycota; c__Dothideomycetes; o__unclassified_Dothideomycetes; f__unclassified_Dothideomycetes; g__unclassified_Dothideomycetes; s__unclassified_Dothideomycetes
ASV199	0	518	k__Fungi; p__Ascomycota; c__Sordariomycetes; o__Hypocreales; f__Nectriaceae; g__Fusarium; s__Fusarium_asiaticum
ASV1995	7	25	k__Fungi; p__Ascomycota; c__unclassified_Ascomycota; o__unclassified_Ascomycota; f__unclassified_Ascomycota; g__unclassified_Ascomycota; s__unclassified_Ascomycota
ASV2	5250	4912	k__Fungi; p__Ascomycota; c__Dothideomycetes; o__Pleosporales; f__Pleosporaceae; g__Alternaria; s__unclassified_Alternaria
ASV20	145	1	k__Fungi; p__Rozellomycota; c__unidentified; o__unidentified; f__unidentified; g__unidentified; s__unidentified
ASV200	467	0	k__Fungi; p__Ascomycota; c__Sordariomycetes; o__Hypocreales; f__Nectriaceae; g__Fusarium; s__Fusarium_asiaticum
ASV2001	0	80	k__Fungi; p__Ascomycota; c__Dothideomycetes; o__Pleosporales; f__Phaeosphaeriaceae; g__Paraphoma; s__Paraphoma_rhaphiolepidis
ASV2003	0	49	k__Fungi; p__Ascomycota; c__Saccharomycetes; o__Saccharomycetales; f__Phaffomycetaceae; g__Wickerhamomyces; s__Wickerhamomyces_anomalus
ASV2004	26	11	k__Fungi; p__Basidiomycota; c__Agaricomycetes; o__Agaricales; f__Agaricaceae; g__unidentified; s__unidentified
ASV2008	0	90	k__Fungi; p__Ascomycota; c__Leotiomycetes; o__Thelebolales; f__Pseudeurotiaceae; g__Pseudogymnoascus; s__unclassified_Pseudogymnoascus
ASV2009	0	90	k__Fungi; p__Mortierellomycota; c__Mortierellomycetes; o__Mortierellales; f__unclassified_Mortierellales; g__unclassified_Mortierellales; s__unclassified_Mortierellales
ASV201	63	72	k__Fungi; p__Ascomycota; c__Sordariomycetes; o__Hypocreales; f__Nectriaceae; g__Fusarium; s__unclassified_Fusarium
ASV2010	0	90	k__Fungi; p__Ascomycota; c__Leotiomycetes; o__Helotiales; f__Sclerotiniaceae; g__Botryotinia; s__Botryotinia_ranunculi
ASV2011	0	90	k__Fungi; p__Basidiomycota; c__Agaricomycetes; o__Agaricales; f__Psathyrellaceae; g__Psathyrella; s__Psathyrella_cacao
ASV2012	0	90	k__Fungi; p__Basidiomycota; c__Agaricomycetes; o__Agaricales; f__Inocybaceae; g__Inocybe; s__Inocybe_rimosa
ASV2013	0	90	k__Fungi; p__Ascomycota; c__unclassified_Ascomycota; o__unclassified_Ascomycota; f__unclassified_Ascomycota; g__unclassified_Ascomycota; s__unclassified_Ascomycota
ASV2014	0	90	k__Fungi; p__Chytridiomycota; c__unidentified; o__unidentified; f__unidentified; g__unidentified; s__unidentified
ASV2016	27	1	k__Fungi; p__Ascomycota; c__Leotiomycetes; o__Helotiales; f__Helotiaceae; g__Scytalidium; s__Scytalidium_circinatum
ASV202	245	626	k__Fungi; p__Neocallimastigomycota; c__Neocallimastigomycetes; o__Neocallimastigales; f__Neocallimastigaceae; g__Cyllamyces; s__unidentified
ASV2020	5	0	k__Fungi; p__Basidiomycota; c__Agaricomycetes; o__Agaricales; f__unclassified_Agaricales; g__unclassified_Agaricales; s__unclassified_Agaricales
ASV2021	0	1	k__Fungi; p__Basidiomycota; c__Agaricomycetes; o__Russulales; f__Hericiaceae; g__Hericium; s__Hericium_rajendrae
ASV2022	0	27	k__Fungi; p__Ascomycota; c__Eurotiomycetes; o__Eurotiales; f__Aspergillaceae; g__Aspergillus; s__Aspergillus_japonicus
ASV2024	52	0	k__Fungi; p__Basidiomycota; c__Agaricomycetes; o__Cantharellales; f__Ceratobasidiaceae; g__unidentified; s__unidentified
ASV2025	46	0	k__Fungi; p__Basidiomycota; c__Agaricomycetes; o__Agaricales; f__unclassified_Agaricales; g__unclassified_Agaricales; s__unclassified_Agaricales
ASV2027	1	37	k__Fungi; p__Ascomycota; c__Taphrinomycetes; o__Taphrinales; f__Taphrinaceae; g__Taphrina; s__unidentified
ASV2028	16	41	k__Fungi; p__unclassified_Fungi; c__unclassified_Fungi; o__unclassified_Fungi; f__unclassified_Fungi; g__unclassified_Fungi; s__unclassified_Fungi
ASV2029	89	0	k__Fungi; p__Mucoromycota; c__Endogonomycetes; o__unclassified_Endogonomycetes; f__unclassified_Endogonomycetes; g__unclassified_Endogonomycetes; s__unclassified_Endogonomycetes
ASV203	187	12	k__Fungi; p__Chytridiomycota; c__Chytridiomycetes; o__Rhizophydiales; f__Terramycetaceae; g__Boothiomyces; s__Boothiomyces_macroporosum
ASV2030	89	0	k__Fungi; p__Ascomycota; c__Sordariomycetes; o__Hypocreales; f__Stachybotryaceae; g__Xenomyrothecium; s__Xenomyrothecium_tongaense
ASV2031	89	0	k__Fungi; p__Rozellomycota; c__unclassified_Rozellomycota; o__unclassified_Rozellomycota; f__unclassified_Rozellomycota; g__unclassified_Rozellomycota; s__unclassified_Rozellomycota
ASV2032	89	0	k__Fungi; p__Glomeromycota; c__Glomeromycetes; o__Glomerales; f__Glomeraceae; g__unclassified_Glomeraceae; s__unclassified_Glomeraceae
ASV2033	0	89	k__Fungi; p__Basidiomycota; c__unclassified_Basidiomycota; o__unclassified_Basidiomycota; f__unclassified_Basidiomycota; g__unclassified_Basidiomycota; s__unclassified_Basidiomycota
ASV2034	0	89	k__Fungi; p__Ascomycota; c__unclassified_Ascomycota; o__unclassified_Ascomycota; f__unclassified_Ascomycota; g__unclassified_Ascomycota; s__unclassified_Ascomycota
ASV2035	0	89	k__Fungi; p__Ascomycota; c__Dothideomycetes; o__Mycosphaerellales; f__Mycosphaerellaceae; g__Zymoseptoria; s__unclassified_Zymoseptoria
ASV2036	0	89	k__Fungi; p__Ascomycota; c__Sordariomycetes; o__Hypocreales; f__Nectriaceae; g__Gliocladiopsis; s__Gliocladiopsis_peggii
ASV2037	0	89	k__Fungi; p__Ascomycota; c__Sordariomycetes; o__unclassified_Sordariomycetes; f__unclassified_Sordariomycetes; g__unclassified_Sordariomycetes; s__unclassified_Sordariomycetes
ASV2038	0	89	k__Fungi; p__Basidiomycota; c__Agaricomycetes; o__Agaricales; f__Tricholomataceae; g__Tricholoma; s__Tricholoma_inocybeoides
ASV204	233	302	k__Fungi; p__Ascomycota; c__Dothideomycetes; o__Capnodiales; f__Cladosporiaceae; g__Cladosporium; s__Cladosporium_velox
ASV2044	4	0	k__Fungi; p__unclassified_Fungi; c__unclassified_Fungi; o__unclassified_Fungi; f__unclassified_Fungi; g__unclassified_Fungi; s__unclassified_Fungi
ASV2045	40	0	k__Fungi; p__Ascomycota; c__Eurotiomycetes; o__Chaetothyriales; f__Cyphellophoraceae; g__Cyphellophora; s__Cyphellophora_sessilis
ASV2048	0	31	k__Fungi; p__Ascomycota; c__Dothideomycetes; o__Venturiales; f__unidentified; g__unidentified; s__unidentified
ASV2049	0	45	k__Fungi; p__Basidiomycota; c__Agaricomycetes; o__Russulales; f__Russulaceae; g__Russula; s__Russula_purpureovirescens
ASV205	0	855	k__Fungi; p__Neocallimastigomycota; c__Neocallimastigomycetes; o__Neocallimastigales; f__Neocallimastigaceae; g__Caecomyces; s__Caecomyces_communis
ASV2050	0	7	k__Fungi; p__Basidiomycota; c__Agaricomycetes; o__Agaricales; f__Cortinariaceae; g__Cortinarius; s__unclassified_Cortinarius
ASV2052	0	16	k__Fungi; p__Basidiomycota; c__Tremellomycetes; o__Tremellales; f__Rhynchogastremataceae; g__Papiliotrema; s__unclassified_Papiliotrema
ASV2057	71	0	k__Fungi; p__Ascomycota; c__Leotiomycetes; o__Helotiales; f__Helotiaceae; g__Tetracladium; s__Tetracladium_marchalianum
ASV206	100	0	k__Fungi; p__Mortierellomycota; c__Mortierellomycetes; o__Mortierellales; f__Mortierellaceae; g__Mortierella; s__Mortierella_gemmifera
ASV2060	0	59	k__Fungi; p__Basidiomycota; c__Wallemiomycetes; o__Wallemiales; f__Wallemiaceae; g__Wallemia; s__unidentified
ASV2062	10	78	k__Fungi; p__Ascomycota; c__Sordariomycetes; o__Hypocreales; f__Stachybotryaceae; g__Albifimbria; s__Albifimbria_verrucaria
ASV2063	38	50	k__Fungi; p__Ascomycota; c__Dothideomycetes; o__Dothideales; f__Saccotheciaceae; g__Aureobasidium; s__unclassified_Aureobasidium
ASV2064	88	0	k__Fungi; p__Ascomycota; c__Dothideomycetes; o__Mycosphaerellales; f__Mycosphaerellaceae; g__Zymoseptoria; s__Zymoseptoria_tritici
ASV2065	88	0	k__Fungi; p__Ascomycota; c__unclassified_Ascomycota; o__unclassified_Ascomycota; f__unclassified_Ascomycota; g__unclassified_Ascomycota; s__unclassified_Ascomycota
ASV2066	88	0	k__Fungi; p__Basidiomycota; c__Agaricomycetes; o__Agaricales; f__Cortinariaceae; g__Cortinarius; s__unclassified_Cortinarius
ASV2067	0	88	k__Fungi; p__Ascomycota; c__Dothideomycetes; o__Acrospermales; f__Acrospermales_fam_Incertae_sedis; g__Leptodiscella; s__Leptodiscella_africana
ASV2068	0	88	k__Fungi; p__Mucoromycota; c__Umbelopsidomycetes; o__Umbelopsidales; f__Umbelopsidaceae; g__Umbelopsis; s__Umbelopsis_ramanniana
ASV2069	0	88	k__Fungi; p__Basidiomycota; c__Agaricomycetes; o__Agaricales; f__Inocybaceae; g__Inocybe; s__Inocybe_asterospora
ASV2070	0	88	k__Fungi; p__Ascomycota; c__Dothideomycetes; o__Pleosporales; f__Phaeosphaeriaceae; g__Phaeosphaeria; s__Phaeosphaeria_thysanolaenicola
ASV2071	11	0	k__Fungi; p__Chytridiomycota; c__Rhizophlyctidomycetes; o__Rhizophlyctidales; f__Sonoraphlyctidaceae; g__Sonoraphlyctis; s__Sonoraphlyctis_ranzonii
ASV208	204	636	k__Fungi; p__Ascomycota; c__Saccharomycetes; o__Saccharomycetales; f__unidentified; g__Candida; s__[Candida]_africana
ASV2080	4	0	k__Fungi; p__unclassified_Fungi; c__unclassified_Fungi; o__unclassified_Fungi; f__unclassified_Fungi; g__unclassified_Fungi; s__unclassified_Fungi
ASV2081	0	26	k__Fungi; p__Ascomycota; c__Dothideomycetes; o__Pleosporales; f__Neopyrenochaetaceae; g__Neopyrenochaeta; s__unclassified_Neopyrenochaeta
ASV2082	0	9	k__Fungi; p__Ascomycota; c__Sordariomycetes; o__Glomerellales; f__Glomerellaceae; g__Colletotrichum; s__unclassified_Colletotrichum
ASV2088	8	0	k__Fungi; p__Ascomycota; c__Leotiomycetes; o__Helotiales; f__Helotiaceae; g__Tetracladium; s__Tetracladium_marchalianum
ASV209	15	80	k__Fungi; p__Ascomycota; c__Leotiomycetes; o__Helotiales; f__Helotiaceae; g__Articulospora; s__Articulospora_proliferata
ASV2093	87	0	k__Fungi; p__Ascomycota; c__Sordariomycetes; o__Microascales; f__Microascaceae; g__Scedosporium; s__Scedosporium_dehoogii
ASV2094	87	0	k__Fungi; p__Ascomycota; c__Eurotiomycetes; o__Chaetothyriales; f__unidentified; g__unidentified; s__unidentified
ASV2095	87	0	k__Fungi; p__Basidiomycota; c__Tremellomycetes; o__Cystofilobasidiales; f__Mrakiaceae; g__Mrakia; s__unclassified_Mrakia
ASV2096	0	87	k__Fungi; p__Ascomycota; c__unclassified_Ascomycota; o__unclassified_Ascomycota; f__unclassified_Ascomycota; g__unclassified_Ascomycota; s__unclassified_Ascomycota
ASV2097	0	87	k__Fungi; p__Mortierellomycota; c__unidentified; o__unidentified; f__unidentified; g__unidentified; s__unidentified
ASV2098	0	87	k__Fungi; p__Ascomycota; c__Sordariomycetes; o__Sordariales; f__Chaetomiaceae; g__unclassified_Chaetomiaceae; s__unclassified_Chaetomiaceae
ASV2099	0	87	k__Fungi; p__Ascomycota; c__Dothideomycetes; o__Pleosporales; f__Didymellaceae; g__unclassified_Didymellaceae; s__unclassified_Didymellaceae
ASV21	741	1571	k__Fungi; p__Basidiomycota; c__Agaricomycetes; o__Agaricales; f__Inocybaceae; g__Inocybe; s__unclassified_Inocybe
ASV2106	0	64	k__Fungi; p__unclassified_Fungi; c__unclassified_Fungi; o__unclassified_Fungi; f__unclassified_Fungi; g__unclassified_Fungi; s__unclassified_Fungi
ASV211	418	47	k__Fungi; p__Ascomycota; c__Sordariomycetes; o__Hypocreales; f__Cordycipitaceae; g__Simplicillium; s__Simplicillium_aogashimaense
ASV2113	1	0	k__Fungi; p__Ascomycota; c__Dothideomycetes; o__Pleosporales; f__Pleosporaceae; g__Neocamarosporium; s__unclassified_Neocamarosporium
ASV2115	0	80	k__Fungi; p__Ascomycota; c__Dothideomycetes; o__Pleosporales; f__Phaeosphaeriaceae; g__Setophoma; s__Setophoma_terrestris
ASV2117	8	35	k__Fungi; p__unclassified_Fungi; c__unclassified_Fungi; o__unclassified_Fungi; f__unclassified_Fungi; g__unclassified_Fungi; s__unclassified_Fungi
ASV2119	86	0	k__Fungi; p__Basidiomycota; c__Tremellomycetes; o__Cystofilobasidiales; f__Mrakiaceae; g__Mrakia; s__unclassified_Mrakia
ASV212	219	131	k__Fungi; p__Ascomycota; c__Sordariomycetes; o__Hypocreales; f__Nectriaceae; g__Fusarium; s__unclassified_Fusarium
ASV2120	86	0	k__Fungi; p__Ascomycota; c__Sordariomycetes; o__Sordariales; f__Chaetomiaceae; g__unclassified_Chaetomiaceae; s__unclassified_Chaetomiaceae
ASV2121	86	0	k__Fungi; p__Ascomycota; c__Sordariomycetes; o__Hypocreales; f__Hypocreaceae; g__Trichoderma; s__Trichoderma_spirale
ASV2122	86	0	k__Fungi; p__Ascomycota; c__Sordariomycetes; o__Microascales; f__Microascaceae; g__Enterocarpus; s__Enterocarpus_grenotii
ASV2123	0	86	k__Fungi; p__Chytridiomycota; c__Chytridiomycetes; o__Chytridiales; f__Chytridiaceae; g__Dendrochytridium; s__Dendrochytridium_crassum
ASV2124	0	86	k__Fungi; p__Basidiomycota; c__unclassified_Basidiomycota; o__unclassified_Basidiomycota; f__unclassified_Basidiomycota; g__unclassified_Basidiomycota; s__unclassified_Basidiomycota
ASV2125	0	86	k__Fungi; p__Ascomycota; c__Sordariomycetes; o__Coniochaetales; f__Coniochaetaceae; g__Coniochaeta; s__Coniochaeta_fasciculata
ASV2126	0	86	k__Fungi; p__Ascomycota; c__Eurotiomycetes; o__Chaetothyriales; f__Trichomeriaceae; g__Knufia; s__Knufia_tsunedae
ASV2127	0	86	k__Fungi; p__Basidiomycota; c__Microbotryomycetes; o__Sporidiobolales; f__Sporidiobolaceae; g__Rhodosporidiobolus; s__Rhodosporidiobolus_azoricus
ASV2128	0	86	k__Fungi; p__Ascomycota; c__Dothideomycetes; o__Pleosporales; f__Pleosporaceae; g__Comoclathris; s__Comoclathris_italica
ASV2129	0	86	k__Fungi; p__unclassified_Fungi; c__unclassified_Fungi; o__unclassified_Fungi; f__unclassified_Fungi; g__unclassified_Fungi; s__unclassified_Fungi
ASV213	274	121	k__Fungi; p__Ascomycota; c__Eurotiomycetes; o__Eurotiales; f__Aspergillaceae; g__Penicillium; s__Penicillium_citreosulfuratum
ASV2130	0	86	k__Fungi; p__Mortierellomycota; c__Mortierellomycetes; o__Mortierellales; f__Mortierellaceae; g__Mortierella; s__Mortierella_antarctica
ASV2135	0	28	k__Fungi; p__unclassified_Fungi; c__unclassified_Fungi; o__unclassified_Fungi; f__unclassified_Fungi; g__unclassified_Fungi; s__unclassified_Fungi
ASV2137	4	78	k__Fungi; p__Basidiomycota; c__Agaricomycetes; o__Agaricales; f__Tricholomataceae; g__Delicatula; s__Delicatula_integrella
ASV214	478	0	k__Fungi; p__Mortierellomycota; c__Mortierellomycetes; o__Mortierellales; f__unclassified_Mortierellales; g__unclassified_Mortierellales; s__unclassified_Mortierellales
ASV2144	23	36	k__Fungi; p__Ascomycota; c__Dothideomycetes; o__Pleosporales; f__Didymosphaeriaceae; g__Paraphaeosphaeria; s__Paraphaeosphaeria_sardoa
ASV2145	38	0	k__Fungi; p__Ascomycota; c__Sordariomycetes; o__Conioscyphales; f__unidentified; g__unidentified; s__unidentified
ASV2146	85	0	k__Fungi; p__Ascomycota; c__Sordariomycetes; o__Hypocreales; f__Nectriaceae; g__Fusarium; s__unclassified_Fusarium
ASV2147	16	69	k__Fungi; p__Ascomycota; c__Sordariomycetes; o__Glomerellales; f__Plectosphaerellaceae; g__unclassified_Plectosphaerellaceae; s__unclassified_Plectosphaerellaceae
ASV2148	0	85	k__Fungi; p__Ascomycota; c__Arthoniomycetes; o__Lichenostigmatales; f__Phaeococcomycetaceae; g__Phaeococcomyces; s__unidentified
ASV2149	0	85	k__Fungi; p__Ascomycota; c__Pezizomycetes; o__Pezizales; f__unclassified_Pezizales; g__unclassified_Pezizales; s__unclassified_Pezizales
ASV215	189	235	k__Fungi; p__Neocallimastigomycota; c__Neocallimastigomycetes; o__Neocallimastigales; f__Neocallimastigaceae; g__Piromyces; s__unidentified
ASV2150	0	85	k__Fungi; p__Ascomycota; c__Saccharomycetes; o__Saccharomycetales; f__Saccharomycetaceae; g__Saccharomyces; s__Saccharomyces_cerevisiae
ASV2151	0	85	k__Fungi; p__Ascomycota; c__unclassified_Ascomycota; o__unclassified_Ascomycota; f__unclassified_Ascomycota; g__unclassified_Ascomycota; s__unclassified_Ascomycota
ASV2157	0	40	k__Fungi; p__Rozellomycota; c__unidentified; o__unidentified; f__unidentified; g__unidentified; s__unidentified
ASV2158	11	0	k__Fungi; p__unclassified_Fungi; c__unclassified_Fungi; o__unclassified_Fungi; f__unclassified_Fungi; g__unclassified_Fungi; s__unclassified_Fungi
ASV216	119	552	k__Fungi; p__Ascomycota; c__Saccharomycetes; o__Saccharomycetales; f__Debaryomycetaceae; g__Candida; s__Candida_tropicalis
ASV2160	0	72	k__Fungi; p__Basidiomycota; c__Agaricomycetes; o__Agaricales; f__Omphalotaceae; g__Gymnopus; s__Gymnopus_menehune
ASV2162	0	46	k__Fungi; p__unclassified_Fungi; c__unclassified_Fungi; o__unclassified_Fungi; f__unclassified_Fungi; g__unclassified_Fungi; s__unclassified_Fungi
ASV2166	0	62	k__Fungi; p__Ascomycota; c__Dothideomycetes; o__Pleosporales; f__Phaeosphaeriaceae; g__Neosetophoma; s__Neosetophoma_poaceicola
ASV2167	84	0	k__Fungi; p__Basidiomycota; c__Tremellomycetes; o__Tremellales; f__Bulleribasidiaceae; g__Dioszegia; s__unclassified_Dioszegia
ASV2168	84	0	k__Fungi; p__Ascomycota; c__Sordariomycetes; o__Sordariales; f__Sordariales_fam_Incertae_sedis; g__Remersonia; s__Remersonia_thermophila
ASV2169	84	0	k__Fungi; p__Ascomycota; c__Sordariomycetes; o__unclassified_Sordariomycetes; f__unclassified_Sordariomycetes; g__unclassified_Sordariomycetes; s__unclassified_Sordariomycetes
ASV217	0	148	k__Fungi; p__Ascomycota; c__Eurotiomycetes; o__Eurotiales; f__Aspergillaceae; g__Aspergillus; s__Aspergillus_heterocaryoticus
ASV2170	84	0	k__Fungi; p__Ascomycota; c__unclassified_Ascomycota; o__unclassified_Ascomycota; f__unclassified_Ascomycota; g__unclassified_Ascomycota; s__unclassified_Ascomycota
ASV2171	84	0	k__Fungi; p__Basidiomycota; c__Agaricomycetes; o__Boletales; f__Sclerodermataceae; g__Scleroderma; s__Scleroderma_albidum
ASV2172	84	0	k__Fungi; p__Ascomycota; c__unclassified_Ascomycota; o__unclassified_Ascomycota; f__unclassified_Ascomycota; g__unclassified_Ascomycota; s__unclassified_Ascomycota
ASV2173	0	84	k__Fungi; p__unclassified_Fungi; c__unclassified_Fungi; o__unclassified_Fungi; f__unclassified_Fungi; g__unclassified_Fungi; s__unclassified_Fungi
ASV2174	0	84	k__Fungi; p__Ascomycota; c__Dothideomycetes; o__Cladosporiales; f__Cladosporiaceae; g__Cladosporium; s__unclassified_Cladosporium
ASV2175	0	84	k__Fungi; p__Chytridiomycota; c__GS13; o__unidentified; f__unidentified; g__unidentified; s__unidentified
ASV2176	0	84	k__Fungi; p__unclassified_Fungi; c__unclassified_Fungi; o__unclassified_Fungi; f__unclassified_Fungi; g__unclassified_Fungi; s__unclassified_Fungi
ASV2177	0	84	k__Fungi; p__Ascomycota; c__Sordariomycetes; o__Sordariales; f__Chaetomiaceae; g__Humicola; s__unclassified_Humicola
ASV2178	0	84	k__Fungi; p__Basidiomycota; c__unclassified_Basidiomycota; o__unclassified_Basidiomycota; f__unclassified_Basidiomycota; g__unclassified_Basidiomycota; s__unclassified_Basidiomycota
ASV2179	0	84	k__Fungi; p__Neocallimastigomycota; c__Neocallimastigomycetes; o__Neocallimastigales; f__Neocallimastigaceae; g__Piromyces; s__unidentified
ASV218	53	0	k__Fungi; p__Ascomycota; c__Archaeorhizomycetes; o__Archaeorhizomycetales; f__Archaeorhizomycetaceae; g__Archaeorhizomyces; s__unclassified_Archaeorhizomyces
ASV2186	33	24	k__Fungi; p__Basidiomycota; c__Agaricomycetes; o__Agaricales; f__Hygrophoraceae; g__Hygrocybe; s__Hygrocybe_spadicea
ASV2187	23	0	k__Fungi; p__Rozellomycota; c__unidentified; o__unidentified; f__unidentified; g__unidentified; s__unidentified
ASV2189	18	0	k__Fungi; p__Basidiomycota; c__Agaricomycetes; o__Agaricales; f__Nidulariaceae; g__Mycocalia; s__Mycocalia_denudata
ASV219	227	20	k__Fungi; p__Ascomycota; c__Sordariomycetes; o__Sordariales; f__Lasiosphaeriaceae; g__Schizothecium; s__unclassified_Schizothecium
ASV2190	0	7	k__Fungi; p__Basidiomycota; c__Malasseziomycetes; o__Malasseziales; f__Malasseziaceae; g__Malassezia; s__Malassezia_arunalokei
ASV2192	0	54	k__Fungi; p__Basidiomycota; c__Exobasidiomycetes; o__Tilletiales; f__Tilletiaceae; g__Tilletia; s__Tilletia_vankyi
ASV2198	0	42	k__Fungi; p__Ascomycota; c__Sordariomycetes; o__Microascales; f__Ceratocystidaceae; g__Ceratocystis; s__unidentified
ASV2199	83	0	k__Fungi; p__Ascomycota; c__Sordariomycetes; o__unclassified_Sordariomycetes; f__unclassified_Sordariomycetes; g__unclassified_Sordariomycetes; s__unclassified_Sordariomycetes
ASV22	795	3875	k__Fungi; p__Neocallimastigomycota; c__Neocallimastigomycetes; o__Neocallimastigales; f__Neocallimastigaceae; g__Caecomyces; s__Caecomyces_communis
ASV220	291	263	k__Fungi; p__Basidiomycota; c__Agaricomycetes; o__Russulales; f__Russulaceae; g__Lactifluus; s__Lactifluus_tropicosinicus
ASV2200	83	0	k__Fungi; p__Ascomycota; c__Sordariomycetes; o__Hypocreales; f__Hypocreaceae; g__Trichoderma; s__unclassified_Trichoderma
ASV2201	83	0	k__Fungi; p__Chytridiomycota; c__Rhizophydiomycetes; o__Rhizophydiales; f__Terramycetaceae; g__Boothiomyces; s__unidentified
ASV2202	83	0	k__Fungi; p__Ascomycota; c__Sordariomycetes; o__Sordariales; f__Chaetomiaceae; g__Chaetomium; s__unclassified_Chaetomium
ASV2203	83	0	k__Fungi; p__unclassified_Fungi; c__unclassified_Fungi; o__unclassified_Fungi; f__unclassified_Fungi; g__unclassified_Fungi; s__unclassified_Fungi
ASV2204	83	0	k__Fungi; p__Ascomycota; c__Sordariomycetes; o__Hypocreales; f__Cordycipitaceae; g__Lecanicillium; s__Lecanicillium_primulinum
ASV2205	14	69	k__Fungi; p__Glomeromycota; c__unclassified_Glomeromycota; o__unclassified_Glomeromycota; f__unclassified_Glomeromycota; g__unclassified_Glomeromycota; s__unclassified_Glomeromycota
ASV2206	83	0	k__Fungi; p__Ascomycota; c__Sordariomycetes; o__Sordariales; f__Lasiosphaeriaceae; g__Podospora; s__Podospora_communis
ASV2207	0	83	k__Fungi; p__Ascomycota; c__Sordariomycetes; o__Hypocreales; f__Stachybotryaceae; g__unclassified_Stachybotryaceae; s__unclassified_Stachybotryaceae
ASV2208	0	83	k__Fungi; p__Ascomycota; c__Dothideomycetes; o__Dothideales; f__Saccotheciaceae; g__Aureobasidium; s__Aureobasidium_leucospermi
ASV2209	0	83	k__Fungi; p__Basidiomycota; c__Cystobasidiomycetes; o__Cystobasidiales; f__unclassified_Cystobasidiales; g__unclassified_Cystobasidiales; s__unclassified_Cystobasidiales
ASV221	0	164	k__Fungi; p__Ascomycota; c__Saccharomycetes; o__Saccharomycetales; f__unidentified; g__Candida; s__[Candida]_africana
ASV2210	0	83	k__Fungi; p__Basidiomycota; c__Agaricomycetes; o__unclassified_Agaricomycetes; f__unclassified_Agaricomycetes; g__unclassified_Agaricomycetes; s__unclassified_Agaricomycetes
ASV2211	0	83	k__Fungi; p__Basidiomycota; c__Agaricomycetes; o__Agaricales; f__unclassified_Agaricales; g__unclassified_Agaricales; s__unclassified_Agaricales
ASV2212	0	83	k__Fungi; p__Ascomycota; c__Leotiomycetes; o__unclassified_Leotiomycetes; f__unclassified_Leotiomycetes; g__unclassified_Leotiomycetes; s__unclassified_Leotiomycetes
ASV2213	0	83	k__Fungi; p__Ascomycota; c__Eurotiomycetes; o__Eurotiales; f__Trichocomaceae; g__Talaromyces; s__unclassified_Talaromyces
ASV2214	0	83	k__Fungi; p__Ascomycota; c__Orbiliomycetes; o__Orbiliales; f__Orbiliaceae; g__Arthrobotrys; s__unclassified_Arthrobotrys
ASV2220	19	0	k__Fungi; p__Mortierellomycota; c__unclassified_Mortierellomycota; o__unclassified_Mortierellomycota; f__unclassified_Mortierellomycota; g__unclassified_Mortierellomycota; s__unclassified_Mortierellomycota
ASV2222	0	57	k__Fungi; p__Ascomycota; c__Dothideomycetes; o__Pleosporales; f__Didymellaceae; g__Neodidymelliopsis; s__Neodidymelliopsis_ranunculi
ASV2229	16	0	k__Fungi; p__Basidiomycota; c__Tremellomycetes; o__Tremellales; f__Bulleribasidiaceae; g__Vishniacozyma; s__Vishniacozyma_globispora
ASV223	125	277	k__Fungi; p__Basidiomycota; c__Agaricomycetes; o__Agaricales; f__unclassified_Agaricales; g__unclassified_Agaricales; s__unclassified_Agaricales
ASV2230	6	46	k__Fungi; p__Ascomycota; c__Saccharomycetes; o__Saccharomycetales; f__Debaryomycetaceae; g__Scheffersomyces; s__Scheffersomyces_spartinae
ASV2231	66	0	k__Fungi; p__Ascomycota; c__Leotiomycetes; o__unclassified_Leotiomycetes; f__unclassified_Leotiomycetes; g__unclassified_Leotiomycetes; s__unclassified_Leotiomycetes
ASV2232	57	0	k__Fungi; p__Basidiomycota; c__Tremellomycetes; o__Tremellales; f__Rhynchogastremataceae; g__Papiliotrema; s__Papiliotrema_odontotermitis
ASV2235	5	77	k__Fungi; p__Ascomycota; c__Dothideomycetes; o__Pleosporales; f__Pleosporaceae; g__Alternaria; s__unclassified_Alternaria
ASV2236	82	0	k__Fungi; p__Neocallimastigomycota; c__Neocallimastigomycetes; o__Neocallimastigales; f__Neocallimastigaceae; g__Caecomyces; s__Caecomyces_communis
ASV2237	82	0	k__Fungi; p__Ascomycota; c__Sordariomycetes; o__Hypocreales; f__Nectriaceae; g__Volutella; s__Volutella_consors
ASV2238	82	0	k__Fungi; p__unclassified_Fungi; c__unclassified_Fungi; o__unclassified_Fungi; f__unclassified_Fungi; g__unclassified_Fungi; s__unclassified_Fungi
ASV2239	0	82	k__Fungi; p__Basidiomycota; c__Agaricomycetes; o__Cantharellales; f__Ceratobasidiaceae; g__Thanatephorus; s__Thanatephorus_cucumeris
ASV224	1	0	k__Fungi; p__Chytridiomycota; c__unidentified; o__unidentified; f__unidentified; g__unidentified; s__unidentified
ASV2240	0	82	k__Fungi; p__Basidiomycota; c__Tremellomycetes; o__Trichosporonales; f__Trichosporonaceae; g__Vanrija; s__unclassified_Vanrija
ASV2241	0	82	k__Fungi; p__Basidiomycota; c__Tremellomycetes; o__Tremellales; f__Bulleribasidiaceae; g__Dioszegia; s__unclassified_Dioszegia
ASV2245	0	2	k__Fungi; p__Basidiomycota; c__Agaricomycetes; o__Thelephorales; f__Thelephoraceae; g__Thelephora; s__Thelephora_ganbajun
ASV2250	11	0	k__Fungi; p__Basidiomycota; c__Tremellomycetes; o__Tremellales; f__unclassified_Tremellales; g__unclassified_Tremellales; s__unclassified_Tremellales
ASV2253	65	0	k__Fungi; p__Basidiomycota; c__Agaricomycetes; o__Sebacinales; f__Sebacinaceae; g__Sebacina; s__Sebacina_incrustans
ASV2255	0	44	k__Fungi; p__Ascomycota; c__Sordariomycetes; o__Sordariales; f__Lasiosphaeriaceae; g__Podospora; s__Podospora_pleiospora
ASV2256	81	0	k__Fungi; p__Ascomycota; c__Sordariomycetes; o__Sordariales; f__unclassified_Sordariales; g__unclassified_Sordariales; s__unclassified_Sordariales
ASV2257	81	0	k__Fungi; p__Ascomycota; c__Eurotiomycetes; o__Chaetothyriales; f__Trichomeriaceae; g__Lithohypha; s__Lithohypha_aloicola
ASV2258	81	0	k__Fungi; p__Ascomycota; c__Sordariomycetes; o__unclassified_Sordariomycetes; f__unclassified_Sordariomycetes; g__unclassified_Sordariomycetes; s__unclassified_Sordariomycetes
ASV2259	81	0	k__Fungi; p__Ascomycota; c__Dothideomycetes; o__Pleosporales; f__Didymellaceae; g__Epicoccum; s__unclassified_Epicoccum
ASV226	311	0	k__Fungi; p__Ascomycota; c__Pezizomycetes; o__Pezizales; f__Pyronemataceae; g__unidentified; s__unidentified
ASV2260	0	81	k__Fungi; p__Basidiomycota; c__Agaricomycetes; o__Agaricales; f__Cortinariaceae; g__Gymnopilus; s__Gymnopilus_purpureosquamulosus
ASV2261	0	81	k__Fungi; p__Mortierellomycota; c__Mortierellomycetes; o__Mortierellales; f__Mortierellaceae; g__Mortierella; s__Mortierella_exigua
ASV2262	0	81	k__Fungi; p__Basidiomycota; c__unclassified_Basidiomycota; o__unclassified_Basidiomycota; f__unclassified_Basidiomycota; g__unclassified_Basidiomycota; s__unclassified_Basidiomycota
ASV2263	0	81	k__Fungi; p__Basidiomycota; c__Agaricomycetes; o__Cantharellales; f__Ceratobasidiaceae; g__unidentified; s__unidentified
ASV2264	0	81	k__Fungi; p__Basidiomycota; c__Microbotryomycetes; o__Sporidiobolales; f__Sporidiobolaceae; g__Sporidiobolus; s__Sporidiobolus_pararoseus
ASV2265	0	81	k__Fungi; p__Ascomycota; c__Sordariomycetes; o__Sordariales; f__Chaetomiaceae; g__Acrophialophora; s__Acrophialophora_levis
ASV227	0	784	k__Fungi; p__Neocallimastigomycota; c__Neocallimastigomycetes; o__Neocallimastigales; f__Neocallimastigaceae; g__Cyllamyces; s__unidentified
ASV2271	0	62	k__Fungi; p__Ascomycota; c__Leotiomycetes; o__unclassified_Leotiomycetes; f__unclassified_Leotiomycetes; g__unclassified_Leotiomycetes; s__unclassified_Leotiomycetes
ASV2274	0	36	k__Fungi; p__Basidiomycota; c__Agaricomycetes; o__Agaricales; f__unclassified_Agaricales; g__unclassified_Agaricales; s__unclassified_Agaricales
ASV2277	12	59	k__Fungi; p__Mucoromycota; c__Mucoromycetes; o__Mucorales; f__Lichtheimiaceae; g__Rhizomucor; s__Rhizomucor_pusillus
ASV2281	0	3	k__Fungi; p__Basidiomycota; c__Malasseziomycetes; o__Malasseziales; f__Malasseziaceae; g__Malassezia; s__Malassezia_globosa
ASV2283	29	0	k__Fungi; p__Ascomycota; c__Saccharomycetes; o__Saccharomycetales; f__unidentified; g__Starmerella; s__unclassified_Starmerella
ASV2284	17	63	k__Fungi; p__Ascomycota; c__Eurotiomycetes; o__Eurotiales; f__Trichocomaceae; g__Rasamsonia; s__Rasamsonia_emersonii
ASV2285	80	0	k__Fungi; p__Ascomycota; c__Sordariomycetes; o__Sordariales; f__unclassified_Sordariales; g__unclassified_Sordariales; s__unclassified_Sordariales
ASV2286	80	0	k__Fungi; p__Ascomycota; c__Sordariomycetes; o__Hypocreales; f__Stachybotryaceae; g__Achroiostachys; s__unclassified_Achroiostachys
ASV2287	80	0	k__Fungi; p__Mortierellomycota; c__Mortierellomycetes; o__Mortierellales; f__Mortierellaceae; g__Mortierella; s__Mortierella_polygonia
ASV2288	45	35	k__Fungi; p__Basidiomycota; c__Wallemiomycetes; o__Wallemiales; f__Wallemiaceae; g__Wallemia; s__Wallemia_hederae
ASV2289	0	80	k__Fungi; p__Ascomycota; c__Dothideomycetes; o__Pleosporales; f__Pleosporaceae; g__Alternaria; s__unclassified_Alternaria
ASV229	0	781	k__Fungi; p__Neocallimastigomycota; c__Neocallimastigomycetes; o__Neocallimastigales; f__Neocallimastigaceae; g__Piromyces; s__unclassified_Piromyces
ASV2290	0	80	k__Fungi; p__Ascomycota; c__Eurotiomycetes; o__Verrucariales; f__Verrucariaceae; g__Placidium; s__unidentified
ASV2291	0	80	k__Fungi; p__Ascomycota; c__Geoglossomycetes; o__Geoglossales; f__Geoglossaceae; g__Hemileucoglossum; s__unclassified_Hemileucoglossum
ASV2292	0	80	k__Fungi; p__Ascomycota; c__Sordariomycetes; o__Sordariales; f__Lasiosphaeriaceae; g__Podospora; s__Podospora_dimorpha
ASV2293	0	80	k__Fungi; p__Rozellomycota; c__unclassified_Rozellomycota; o__unclassified_Rozellomycota; f__unclassified_Rozellomycota; g__unclassified_Rozellomycota; s__unclassified_Rozellomycota
ASV2296	0	48	k__Fungi; p__Basidiomycota; c__Tremellomycetes; o__Trichosporonales; f__Trichosporonaceae; g__Cutaneotrichosporon; s__Cutaneotrichosporon_cyanovorans
ASV23	0	1006	k__Fungi; p__Basidiomycota; c__Ustilaginomycetes; o__Ustilaginales; f__Ustilaginaceae; g__Ustilago; s__Ustilago_esculenta
ASV230	21	47	k__Fungi; p__Basidiomycota; c__Tremellomycetes; o__Tremellales; f__Rhynchogastremataceae; g__Papiliotrema; s__Papiliotrema_flavescens
ASV2301	29	0	k__Fungi; p__Basidiomycota; c__Agaricomycetes; o__unclassified_Agaricomycetes; f__unclassified_Agaricomycetes; g__unclassified_Agaricomycetes; s__unclassified_Agaricomycetes
ASV2307	19	0	k__Fungi; p__Chytridiomycota; c__unidentified; o__unidentified; f__unidentified; g__unidentified; s__unidentified
ASV231	0	685	k__Fungi; p__Ascomycota; c__Saccharomycetes; o__Saccharomycetales; f__Saccharomycetaceae; g__Saccharomyces; s__Saccharomyces_cerevisiae
ASV2312	41	0	k__Fungi; p__Chytridiomycota; c__Neocallimastigomycetes; o__Neocallimastigales; f__Neocallimastigaceae; g__Pecoramyces; s__Pecoramyces_ruminatium
ASV2316	43	36	k__Fungi; p__Basidiomycota; c__Agaricomycetes; o__Agaricales; f__Clavariaceae; g__unclassified_Clavariaceae; s__unclassified_Clavariaceae
ASV2317	79	0	k__Fungi; p__unclassified_Fungi; c__unclassified_Fungi; o__unclassified_Fungi; f__unclassified_Fungi; g__unclassified_Fungi; s__unclassified_Fungi
ASV2318	79	0	k__Fungi; p__Rozellomycota; c__unidentified; o__unidentified; f__unidentified; g__unidentified; s__unidentified
ASV2319	0	79	k__Fungi; p__Chytridiomycota; c__unidentified; o__unidentified; f__unidentified; g__unidentified; s__unidentified
ASV232	307	469	k__Fungi; p__Neocallimastigomycota; c__Neocallimastigomycetes; o__Neocallimastigales; f__Neocallimastigaceae; g__unclassified_Neocallimastigaceae; s__unclassified_Neocallimastigaceae
ASV2320	0	79	k__Fungi; p__Basidiomycota; c__Cystobasidiomycetes; o__Erythrobasidiales; f__Erythrobasidiaceae; g__Erythrobasidium; s__Erythrobasidium_yunnanense
ASV2321	0	79	k__Fungi; p__Ascomycota; c__Sordariomycetes; o__unclassified_Sordariomycetes; f__unclassified_Sordariomycetes; g__unclassified_Sordariomycetes; s__unclassified_Sordariomycetes
ASV2322	0	79	k__Fungi; p__Chytridiomycota; c__Chytridiomycetes; o__unclassified_Chytridiomycetes; f__unclassified_Chytridiomycetes; g__unclassified_Chytridiomycetes; s__unclassified_Chytridiomycetes
ASV2323	0	79	k__Fungi; p__Ascomycota; c__unclassified_Ascomycota; o__unclassified_Ascomycota; f__unclassified_Ascomycota; g__unclassified_Ascomycota; s__unclassified_Ascomycota
ASV2324	0	79	k__Fungi; p__Ascomycota; c__Eurotiomycetes; o__Chaetothyriales; f__unclassified_Chaetothyriales; g__unclassified_Chaetothyriales; s__unclassified_Chaetothyriales
ASV233	107	484	k__Fungi; p__Ascomycota; c__Leotiomycetes; o__Thelebolales; f__unclassified_Thelebolales; g__unclassified_Thelebolales; s__unclassified_Thelebolales
ASV2330	3	69	k__Fungi; p__Ascomycota; c__Pezizomycetes; o__Pezizales; f__Sarcosomataceae; g__Pseudoplectania; s__unidentified
ASV2331	29	0	k__Fungi; p__Ascomycota; c__Leotiomycetes; o__Helotiales; f__Sclerotiniaceae; g__Botryotinia; s__Botryotinia_ranunculi
ASV2333	0	71	k__Fungi; p__Ascomycota; c__Sordariomycetes; o__Hypocreales; f__unclassified_Hypocreales; g__unclassified_Hypocreales; s__unclassified_Hypocreales
ASV2339	0	71	k__Fungi; p__Ascomycota; c__Dothideomycetes; o__Pleosporales; f__Cucurbitariaceae; g__unclassified_Cucurbitariaceae; s__unclassified_Cucurbitariaceae
ASV2340	0	50	k__Fungi; p__Chytridiomycota; c__unidentified; o__unidentified; f__unidentified; g__unidentified; s__unidentified
ASV2342	78	0	k__Fungi; p__Ascomycota; c__Archaeorhizomycetes; o__Archaeorhizomycetales; f__Archaeorhizomycetaceae; g__Archaeorhizomyces; s__Archaeorhizomyces_finlayi
ASV2343	78	0	k__Fungi; p__Ascomycota; c__unclassified_Ascomycota; o__unclassified_Ascomycota; f__unclassified_Ascomycota; g__unclassified_Ascomycota; s__unclassified_Ascomycota
ASV2344	78	0	k__Fungi; p__Ascomycota; c__Dothideomycetes; o__unclassified_Dothideomycetes; f__unclassified_Dothideomycetes; g__unclassified_Dothideomycetes; s__unclassified_Dothideomycetes
ASV2345	0	78	k__Fungi; p__unclassified_Fungi; c__unclassified_Fungi; o__unclassified_Fungi; f__unclassified_Fungi; g__unclassified_Fungi; s__unclassified_Fungi
ASV2346	0	78	k__Fungi; p__Ascomycota; c__Sordariomycetes; o__Chaetosphaeriales; f__Chaetosphaeriaceae; g__Chaetosphaeria; s__unidentified
ASV2347	0	78	k__Fungi; p__unclassified_Fungi; c__unclassified_Fungi; o__unclassified_Fungi; f__unclassified_Fungi; g__unclassified_Fungi; s__unclassified_Fungi
ASV2348	0	78	k__Fungi; p__Ascomycota; c__Dothideomycetes; o__Venturiales; f__unidentified; g__unidentified; s__unidentified
ASV2349	0	78	k__Fungi; p__Basidiomycota; c__Tremellomycetes; o__Cystofilobasidiales; f__Cystofilobasidiaceae; g__Cystofilobasidium; s__Cystofilobasidium_macerans
ASV235	64	0	k__Fungi; p__Basidiomycota; c__Agaricomycetes; o__Cantharellales; f__Ceratobasidiaceae; g__unidentified; s__unidentified
ASV2357	0	31	k__Fungi; p__Rozellomycota; c__unidentified; o__unidentified; f__unidentified; g__unidentified; s__unidentified
ASV236	154	91	k__Fungi; p__Ascomycota; c__Sordariomycetes; o__Hypocreales; f__Bionectriaceae; g__Clonostachys; s__Clonostachys_solani
ASV2361	0	50	k__Fungi; p__Ascomycota; c__Sordariomycetes; o__Hypocreales; f__Cordycipitaceae; g__unclassified_Cordycipitaceae; s__unclassified_Cordycipitaceae
ASV2362	50	0	k__Fungi; p__unclassified_Fungi; c__unclassified_Fungi; o__unclassified_Fungi; f__unclassified_Fungi; g__unclassified_Fungi; s__unclassified_Fungi
ASV2367	77	0	k__Fungi; p__Ascomycota; c__Sordariomycetes; o__Hypocreales; f__Nectriaceae; g__Fusarium; s__Fusarium_equiseti
ASV2368	77	0	k__Fungi; p__Basidiomycota; c__Tremellomycetes; o__Filobasidiales; f__Filobasidiaceae; g__Filobasidium; s__unclassified_Filobasidium
ASV2369	77	0	k__Fungi; p__Ascomycota; c__Dothideomycetes; o__Pleosporales; f__Massarinaceae; g__Stagonospora; s__Stagonospora_pseudoperfecta
ASV237	93	0	k__Fungi; p__Ascomycota; c__unclassified_Ascomycota; o__unclassified_Ascomycota; f__unclassified_Ascomycota; g__unclassified_Ascomycota; s__unclassified_Ascomycota
ASV2370	77	0	k__Fungi; p__Ascomycota; c__unidentified; o__unidentified; f__unidentified; g__unclassified_unidentified; s__unclassified_unidentified
ASV2371	77	0	k__Fungi; p__Ascomycota; c__Eurotiomycetes; o__Chaetothyriales; f__unidentified; g__unidentified; s__unidentified
ASV2372	77	0	k__Fungi; p__Basidiomycota; c__Agaricomycetes; o__Boletales; f__Sclerodermataceae; g__Scleroderma; s__Scleroderma_albidum
ASV2373	0	77	k__Fungi; p__Chytridiomycota; c__unclassified_Chytridiomycota; o__unclassified_Chytridiomycota; f__unclassified_Chytridiomycota; g__unclassified_Chytridiomycota; s__unclassified_Chytridiomycota
ASV2374	0	77	k__Fungi; p__Ascomycota; c__Eurotiomycetes; o__Eurotiales; f__Aspergillaceae; g__Penicillium; s__unclassified_Penicillium
ASV2375	0	77	k__Fungi; p__Chytridiomycota; c__unidentified; o__unidentified; f__unidentified; g__unidentified; s__unidentified
ASV2376	0	77	k__Fungi; p__Ascomycota; c__Sordariomycetes; o__Hypocreales; f__Stachybotryaceae; g__Paramyrothecium; s__unclassified_Paramyrothecium
ASV2377	0	77	k__Fungi; p__Basidiomycota; c__Agaricomycetes; o__Russulales; f__Russulaceae; g__Russula; s__unidentified
ASV238	196	117	k__Fungi; p__Ascomycota; c__unclassified_Ascomycota; o__unclassified_Ascomycota; f__unclassified_Ascomycota; g__unclassified_Ascomycota; s__unclassified_Ascomycota
ASV2380	0	41	k__Fungi; p__Basidiomycota; c__Agaricomycetes; o__Cantharellales; f__Cantharellales_fam_Incertae_sedis; g__unidentified; s__unidentified
ASV2383	55	0	k__Fungi; p__Ascomycota; c__Dothideomycetes; o__Pleosporales; f__unclassified_Pleosporales; g__unclassified_Pleosporales; s__unclassified_Pleosporales
ASV2385	61	0	k__Fungi; p__Ascomycota; c__Dothideomycetes; o__Pleosporales; f__Sporormiaceae; g__Westerdykella; s__Westerdykella_dispersa
ASV2386	0	31	k__Fungi; p__Glomeromycota; c__Glomeromycetes; o__Archaeosporales; f__Archaeosporaceae; g__Archaeospora; s__Archaeospora_ecuadoriana
ASV2387	16	0	k__Fungi; p__unclassified_Fungi; c__unclassified_Fungi; o__unclassified_Fungi; f__unclassified_Fungi; g__unclassified_Fungi; s__unclassified_Fungi
ASV2388	62	0	k__Fungi; p__Ascomycota; c__Leotiomycetes; o__Helotiales; f__Hyaloscyphaceae; g__Clathrosphaerina; s__Clathrosphaerina_zalewskii
ASV2391	68	8	k__Fungi; p__Ascomycota; c__Eurotiomycetes; o__Eurotiales; f__Aspergillaceae; g__Aspergillus; s__Aspergillus_heterocaryoticus
ASV2392	76	0	k__Fungi; p__Ascomycota; c__Sordariomycetes; o__unclassified_Sordariomycetes; f__unclassified_Sordariomycetes; g__unclassified_Sordariomycetes; s__unclassified_Sordariomycetes
ASV2393	45	31	k__Fungi; p__Ascomycota; c__Saccharomycetes; o__Saccharomycetales; f__unidentified; g__unidentified; s__unidentified
ASV2394	76	0	k__Fungi; p__unclassified_Fungi; c__unclassified_Fungi; o__unclassified_Fungi; f__unclassified_Fungi; g__unclassified_Fungi; s__unclassified_Fungi
ASV2395	76	0	k__Fungi; p__Ascomycota; c__Sordariomycetes; o__Hypocreales; f__Nectriaceae; g__Fusarium; s__unclassified_Fusarium
ASV2396	0	76	k__Fungi; p__Chytridiomycota; c__unclassified_Chytridiomycota; o__unclassified_Chytridiomycota; f__unclassified_Chytridiomycota; g__unclassified_Chytridiomycota; s__unclassified_Chytridiomycota
ASV2397	0	76	k__Fungi; p__unclassified_Fungi; c__unclassified_Fungi; o__unclassified_Fungi; f__unclassified_Fungi; g__unclassified_Fungi; s__unclassified_Fungi
ASV2398	0	76	k__Fungi; p__Basidiomycota; c__unclassified_Basidiomycota; o__unclassified_Basidiomycota; f__unclassified_Basidiomycota; g__unclassified_Basidiomycota; s__unclassified_Basidiomycota
ASV2399	0	76	k__Fungi; p__Rozellomycota; c__unidentified; o__unidentified; f__unidentified; g__unidentified; s__unidentified
ASV24	243	0	k__Fungi; p__Rozellomycota; c__unclassified_Rozellomycota; o__unclassified_Rozellomycota; f__unclassified_Rozellomycota; g__unclassified_Rozellomycota; s__unclassified_Rozellomycota
ASV240	112	241	k__Fungi; p__Ascomycota; c__Leotiomycetes; o__Helotiales; f__Helotiaceae; g__Tetracladium; s__Tetracladium_marchalianum
ASV2400	0	76	k__Fungi; p__Basidiomycota; c__unclassified_Basidiomycota; o__unclassified_Basidiomycota; f__unclassified_Basidiomycota; g__unclassified_Basidiomycota; s__unclassified_Basidiomycota
ASV2406	6	0	k__Fungi; p__Ascomycota; c__Dothideomycetes; o__Pleosporales; f__unclassified_Pleosporales; g__unclassified_Pleosporales; s__unclassified_Pleosporales
ASV2410	0	74	k__Fungi; p__Basidiomycota; c__Tremellomycetes; o__Tremellales; f__Tremellaceae; g__Tremella; s__Tremella_fuciformis
ASV2415	0	29	k__Fungi; p__Ascomycota; c__Leotiomycetes; o__Helotiales; f__Helotiales_fam_Incertae_sedis; g__Chalara; s__Chalara_heteroderae
ASV2417	0	43	k__Fungi; p__Ascomycota; c__unclassified_Ascomycota; o__unclassified_Ascomycota; f__unclassified_Ascomycota; g__unclassified_Ascomycota; s__unclassified_Ascomycota
ASV2418	12	0	k__Fungi; p__Ascomycota; c__Leotiomycetes; o__unclassified_Leotiomycetes; f__unclassified_Leotiomycetes; g__unclassified_Leotiomycetes; s__unclassified_Leotiomycetes
ASV2419	31	0	k__Fungi; p__Basidiomycota; c__unclassified_Basidiomycota; o__unclassified_Basidiomycota; f__unclassified_Basidiomycota; g__unclassified_Basidiomycota; s__unclassified_Basidiomycota
ASV2420	75	0	k__Fungi; p__Ascomycota; c__Sordariomycetes; o__unclassified_Sordariomycetes; f__unclassified_Sordariomycetes; g__unclassified_Sordariomycetes; s__unclassified_Sordariomycetes
ASV2421	75	0	k__Fungi; p__Neocallimastigomycota; c__Neocallimastigomycetes; o__Neocallimastigales; f__Neocallimastigaceae; g__Cyllamyces; s__unidentified
ASV2422	75	0	k__Fungi; p__Ascomycota; c__Dothideomycetes; o__unidentified; f__Gloniaceae; g__Pseudocenococcum; s__Pseudocenococcum_floridanum
ASV2423	0	75	k__Fungi; p__Ascomycota; c__Sordariomycetes; o__Sordariales; f__Lasiosphaeriaceae; g__Schizothecium; s__unclassified_Schizothecium
ASV2424	0	75	k__Fungi; p__Ascomycota; c__Leotiomycetes; o__Helotiales; f__unidentified; g__Collembolispora; s__Collembolispora_barbata
ASV2425	0	75	k__Fungi; p__Ascomycota; c__Dothideomycetes; o__unidentified; f__unidentified; g__Thyrostroma; s__Thyrostroma_cornicola
ASV2426	0	75	k__Fungi; p__Neocallimastigomycota; c__Neocallimastigomycetes; o__Neocallimastigales; f__Neocallimastigaceae; g__Anaeromyces; s__unidentified
ASV2427	0	75	k__Fungi; p__Olpidiomycota; c__Olpidiomycetes; o__Olpidiales; f__Olpidiaceae; g__Olpidium; s__Olpidium_brassicae
ASV243	116	0	k__Fungi; p__Basidiomycota; c__Tremellomycetes; o__Tremellales; f__Bulleribasidiaceae; g__Hannaella; s__Hannaella_oryzae
ASV2431	23	0	k__Fungi; p__Ascomycota; c__Dothideomycetes; o__Pleosporales; f__Amniculicolaceae; g__unclassified_Amniculicolaceae; s__unclassified_Amniculicolaceae
ASV2433	0	28	k__Fungi; p__Glomeromycota; c__Glomeromycetes; o__unclassified_Glomeromycetes; f__unclassified_Glomeromycetes; g__unclassified_Glomeromycetes; s__unclassified_Glomeromycetes
ASV2434	7	0	k__Fungi; p__unclassified_Fungi; c__unclassified_Fungi; o__unclassified_Fungi; f__unclassified_Fungi; g__unclassified_Fungi; s__unclassified_Fungi
ASV244	82	0	k__Fungi; p__Basidiomycota; c__Agaricomycetes; o__unclassified_Agaricomycetes; f__unclassified_Agaricomycetes; g__unclassified_Agaricomycetes; s__unclassified_Agaricomycetes
ASV2440	73	0	k__Fungi; p__Ascomycota; c__Eurotiomycetes; o__Eurotiales; f__Aspergillaceae; g__Monascus; s__Monascus_pilosus
ASV2449	74	0	k__Fungi; p__Ascomycota; c__Dothideomycetes; o__Pleosporales; f__Pleosporaceae; g__Comoclathris; s__Comoclathris_italica
ASV2450	41	33	k__Fungi; p__Basidiomycota; c__Agaricomycetes; o__Boletales; f__Coniophoraceae; g__Coniophora; s__unidentified
ASV2451	7	67	k__Fungi; p__Ascomycota; c__unclassified_Ascomycota; o__unclassified_Ascomycota; f__unclassified_Ascomycota; g__unclassified_Ascomycota; s__unclassified_Ascomycota
ASV2452	74	0	k__Fungi; p__unclassified_Fungi; c__unclassified_Fungi; o__unclassified_Fungi; f__unclassified_Fungi; g__unclassified_Fungi; s__unclassified_Fungi
ASV2453	74	0	k__Fungi; p__Ascomycota; c__Eurotiomycetes; o__Chaetothyriales; f__Herpotrichiellaceae; g__Cladophialophora; s__Cladophialophora_minutissima
ASV2454	74	0	k__Fungi; p__Mortierellomycota; c__Mortierellomycetes; o__Mortierellales; f__Mortierellaceae; g__Mortierella; s__unclassified_Mortierella
ASV2455	74	0	k__Fungi; p__Ascomycota; c__Leotiomycetes; o__Helotiales; f__Chaetomellaceae; g__Chaetomella; s__Chaetomella_raphigera
ASV2456	0	74	k__Fungi; p__Ascomycota; c__Eurotiomycetes; o__Eurotiales; f__Aspergillaceae; g__Aspergillus; s__Aspergillus_penicillioides
ASV2457	0	74	k__Fungi; p__unclassified_Fungi; c__unclassified_Fungi; o__unclassified_Fungi; f__unclassified_Fungi; g__unclassified_Fungi; s__unclassified_Fungi
ASV2458	0	74	k__Fungi; p__unclassified_Fungi; c__unclassified_Fungi; o__unclassified_Fungi; f__unclassified_Fungi; g__unclassified_Fungi; s__unclassified_Fungi
ASV2459	0	74	k__Fungi; p__Ascomycota; c__Leotiomycetes; o__Helotiales; f__Sclerotiniaceae; g__Botryotinia; s__Botryotinia_ranunculi
ASV246	337	5	k__Fungi; p__unclassified_Fungi; c__unclassified_Fungi; o__unclassified_Fungi; f__unclassified_Fungi; g__unclassified_Fungi; s__unclassified_Fungi
ASV2460	0	74	k__Fungi; p__Ascomycota; c__Dothideomycetes; o__Pleosporales; f__Pleosporaceae; g__Comoclathris; s__Comoclathris_italica
ASV2461	0	74	k__Fungi; p__Basidiomycota; c__Tremellomycetes; o__Tremellales; f__Bulleribasidiaceae; g__Dioszegia; s__Dioszegia_antarctica
ASV2462	0	74	k__Fungi; p__Rozellomycota; c__unclassified_Rozellomycota; o__unclassified_Rozellomycota; f__unclassified_Rozellomycota; g__unclassified_Rozellomycota; s__unclassified_Rozellomycota
ASV2468	6	0	k__Fungi; p__unclassified_Fungi; c__unclassified_Fungi; o__unclassified_Fungi; f__unclassified_Fungi; g__unclassified_Fungi; s__unclassified_Fungi
ASV247	61	0	k__Fungi; p__Basidiomycota; c__unclassified_Basidiomycota; o__unclassified_Basidiomycota; f__unclassified_Basidiomycota; g__unclassified_Basidiomycota; s__unclassified_Basidiomycota
ASV2470	17	0	k__Fungi; p__Ascomycota; c__Sordariomycetes; o__Sordariales; f__Chaetomiaceae; g__Humicola; s__Humicola_phialophoroides
ASV2478	19	0	k__Fungi; p__Basidiomycota; c__Agaricomycetes; o__Agaricales; f__Schizophyllaceae; g__Schizophyllum; s__Schizophyllum_commune
ASV2481	73	0	k__Fungi; p__Ascomycota; c__Sordariomycetes; o__Sordariales; f__Chaetomiaceae; g__Pseudothielavia; s__unclassified_Pseudothielavia
ASV2482	73	0	k__Fungi; p__Ascomycota; c__Sordariomycetes; o__Hypocreales; f__unidentified; g__Acremonium; s__unclassified_Acremonium
ASV2483	73	0	k__Fungi; p__Ascomycota; c__unclassified_Ascomycota; o__unclassified_Ascomycota; f__unclassified_Ascomycota; g__unclassified_Ascomycota; s__unclassified_Ascomycota
ASV2484	73	0	k__Fungi; p__Ascomycota; c__unclassified_Ascomycota; o__unclassified_Ascomycota; f__unclassified_Ascomycota; g__unclassified_Ascomycota; s__unclassified_Ascomycota
ASV2485	73	0	k__Fungi; p__Ascomycota; c__Dothideomycetes; o__Pleosporales; f__Cucurbitariaceae; g__Astragalicola; s__Astragalicola_amorpha
ASV2486	73	0	k__Fungi; p__Basidiomycota; c__Agaricomycetes; o__Agaricales; f__Hymenogastraceae; g__Hebeloma; s__Hebeloma_mesophaeum
ASV2487	73	0	k__Fungi; p__Basidiomycota; c__Tremellomycetes; o__Filobasidiales; f__Piskurozymaceae; g__Solicoccozyma; s__Solicoccozyma_terricola
ASV2488	73	0	k__Fungi; p__Ascomycota; c__Sordariomycetes; o__Xylariales; f__Microdochiaceae; g__Microdochium; s__Microdochium_seminicola
ASV2489	73	0	k__Fungi; p__Ascomycota; c__unclassified_Ascomycota; o__unclassified_Ascomycota; f__unclassified_Ascomycota; g__unclassified_Ascomycota; s__unclassified_Ascomycota
ASV249	0	265	k__Fungi; p__Ascomycota; c__Leotiomycetes; o__Helotiales; f__unclassified_Helotiales; g__unclassified_Helotiales; s__unclassified_Helotiales
ASV2490	0	73	k__Fungi; p__Chytridiomycota; c__Spizellomycetes; o__Spizellomycetales; f__Powellomycetaceae; g__Powellomyces; s__unidentified
ASV2491	0	73	k__Fungi; p__Ascomycota; c__unclassified_Ascomycota; o__unclassified_Ascomycota; f__unclassified_Ascomycota; g__unclassified_Ascomycota; s__unclassified_Ascomycota
ASV2492	0	73	k__Fungi; p__Ascomycota; c__Leotiomycetes; o__unidentified; f__unidentified; g__Leohumicola; s__Leohumicola_minima
ASV2493	0	73	k__Fungi; p__Ascomycota; c__unidentified; o__unidentified; f__unidentified; g__Humicolopsis; s__Humicolopsis_cephalosporioides
ASV2494	0	73	k__Fungi; p__Ascomycota; c__Dothideomycetes; o__Mycosphaerellales; f__Mycosphaerellaceae; g__Cercospora; s__unclassified_Cercospora
ASV2495	0	73	k__Fungi; p__Basidiomycota; c__Agaricomycetes; o__Russulales; f__Peniophoraceae; g__Subulicystidium; s__Subulicystidium_perlongisporum
ASV2496	0	73	k__Fungi; p__Basidiomycota; c__Tremellomycetes; o__Trichosporonales; f__Trichosporonaceae; g__Cutaneotrichosporon; s__unclassified_Cutaneotrichosporon
ASV2497	0	73	k__Fungi; p__Ascomycota; c__Sordariomycetes; o__Sordariales; f__Chaetomiaceae; g__Trichocladium; s__Trichocladium_seminis-citrulli
ASV2498	0	73	k__Fungi; p__Mortierellomycota; c__Mortierellomycetes; o__Mortierellales; f__Mortierellaceae; g__Mortierella; s__unclassified_Mortierella
ASV2499	0	73	k__Fungi; p__Ascomycota; c__Dothideomycetes; o__Pleosporales; f__unclassified_Pleosporales; g__unclassified_Pleosporales; s__unclassified_Pleosporales
ASV25	946	1730	k__Fungi; p__Ascomycota; c__unclassified_Ascomycota; o__unclassified_Ascomycota; f__unclassified_Ascomycota; g__unclassified_Ascomycota; s__unclassified_Ascomycota
ASV250	0	48	k__Fungi; p__Ascomycota; c__Sordariomycetes; o__Hypocreales; f__Nectriaceae; g__Fusarium; s__Fusarium_equiseti
ASV2500	0	73	k__Fungi; p__unclassified_Fungi; c__unclassified_Fungi; o__unclassified_Fungi; f__unclassified_Fungi; g__unclassified_Fungi; s__unclassified_Fungi
ASV2503	31	0	k__Fungi; p__Ascomycota; c__Dothideomycetes; o__Pleosporales; f__Latoruaceae; g__Polyschema; s__Polyschema_sclerotigenum
ASV2506	0	48	k__Fungi; p__Ascomycota; c__Sordariomycetes; o__Sordariales; f__Cephalothecaceae; g__Cephalotheca; s__unidentified
ASV251	705	0	k__Fungi; p__Neocallimastigomycota; c__Neocallimastigomycetes; o__Neocallimastigales; f__Neocallimastigaceae; g__Anaeromyces; s__unclassified_Anaeromyces
ASV2510	0	30	k__Fungi; p__Ascomycota; c__Leotiomycetes; o__Thelebolales; f__Pseudeurotiaceae; g__Pseudeurotium; s__unclassified_Pseudeurotium
ASV2511	16	0	k__Fungi; p__Ascomycota; c__Sordariomycetes; o__Sordariales; f__Cephalothecaceae; g__Phialemonium; s__Phialemonium_inflatum
ASV2512	4	0	k__Fungi; p__Basidiomycota; c__Microbotryomycetes; o__unidentified; f__Chrysozymaceae; g__Slooffia; s__Slooffia_cresolica
ASV2514	72	0	k__Fungi; p__Glomeromycota; c__unclassified_Glomeromycota; o__unclassified_Glomeromycota; f__unclassified_Glomeromycota; g__unclassified_Glomeromycota; s__unclassified_Glomeromycota
ASV2515	48	24	k__Fungi; p__Chytridiomycota; c__Lobulomycetes; o__Lobulomycetales; f__unidentified; g__unidentified; s__unidentified
ASV2516	72	0	k__Fungi; p__Basidiomycota; c__Ustilaginomycetes; o__Ustilaginales; f__Ustilaginaceae; g__Ustilago; s__Ustilago_esculenta
ASV2517	72	0	k__Fungi; p__Ascomycota; c__Leotiomycetes; o__Helotiales; f__Rutstroemiaceae; g__Clarireedia; s__Clarireedia_bennettii
ASV2518	72	0	k__Fungi; p__Ascomycota; c__Leotiomycetes; o__Helotiales; f__unclassified_Helotiales; g__unclassified_Helotiales; s__unclassified_Helotiales
ASV2519	72	0	k__Fungi; p__Basidiomycota; c__Agaricomycetes; o__Agaricales; f__Tricholomataceae; g__unidentified; s__unidentified
ASV2520	72	0	k__Fungi; p__Basidiomycota; c__Agaricomycetes; o__unclassified_Agaricomycetes; f__unclassified_Agaricomycetes; g__unclassified_Agaricomycetes; s__unclassified_Agaricomycetes
ASV2521	72	0	k__Fungi; p__Basidiomycota; c__Agaricomycetes; o__Agaricales; f__Clavariaceae; g__Ramariopsis; s__unidentified
ASV2522	72	0	k__Fungi; p__Ascomycota; c__Geoglossomycetes; o__Geoglossales; f__Geoglossaceae; g__unidentified; s__unidentified
ASV2523	72	0	k__Fungi; p__unclassified_Fungi; c__unclassified_Fungi; o__unclassified_Fungi; f__unclassified_Fungi; g__unclassified_Fungi; s__unclassified_Fungi
ASV2524	0	72	k__Fungi; p__Ascomycota; c__Eurotiomycetes; o__Chaetothyriales; f__Trichomeriaceae; g__Knufia; s__Knufia_tsunedae
ASV2525	0	72	k__Fungi; p__Basidiomycota; c__Agaricomycetes; o__Agaricales; f__unclassified_Agaricales; g__unclassified_Agaricales; s__unclassified_Agaricales
ASV2526	0	72	k__Fungi; p__Ascomycota; c__Sordariomycetes; o__Hypocreales; f__Hypocreales_fam_Incertae_sedis; g__Sarocladium; s__Sarocladium_bactrocephalum
ASV2527	0	72	k__Fungi; p__Basidiomycota; c__Agaricomycetes; o__Agaricales; f__Bolbitiaceae; g__Conocybe; s__Conocybe_moseri
ASV2528	0	72	k__Fungi; p__Basidiomycota; c__unclassified_Basidiomycota; o__unclassified_Basidiomycota; f__unclassified_Basidiomycota; g__unclassified_Basidiomycota; s__unclassified_Basidiomycota
ASV253	187	0	k__Fungi; p__Ascomycota; c__Sordariomycetes; o__Sordariales; f__Chaetomiaceae; g__unclassified_Chaetomiaceae; s__unclassified_Chaetomiaceae
ASV2532	31	0	k__Fungi; p__Rozellomycota; c__unidentified; o__unidentified; f__unidentified; g__unidentified; s__unidentified
ASV2534	6	40	k__Fungi; p__unclassified_Fungi; c__unclassified_Fungi; o__unclassified_Fungi; f__unclassified_Fungi; g__unclassified_Fungi; s__unclassified_Fungi
ASV2535	4	0	k__Fungi; p__Basidiomycota; c__Agaricomycetes; o__Agaricales; f__Clavariaceae; g__Clavaria; s__Clavaria_acuta
ASV254	244	35	k__Fungi; p__Ascomycota; c__Sordariomycetes; o__Hypocreales; f__Hypocreaceae; g__Trichoderma; s__unclassified_Trichoderma
ASV2544	4	0	k__Fungi; p__Basidiomycota; c__unclassified_Basidiomycota; o__unclassified_Basidiomycota; f__unclassified_Basidiomycota; g__unclassified_Basidiomycota; s__unclassified_Basidiomycota
ASV2546	45	0	k__Fungi; p__Glomeromycota; c__unclassified_Glomeromycota; o__unclassified_Glomeromycota; f__unclassified_Glomeromycota; g__unclassified_Glomeromycota; s__unclassified_Glomeromycota
ASV2548	2	69	k__Fungi; p__unclassified_Fungi; c__unclassified_Fungi; o__unclassified_Fungi; f__unclassified_Fungi; g__unclassified_Fungi; s__unclassified_Fungi
ASV2549	71	0	k__Fungi; p__Ascomycota; c__Sordariomycetes; o__unclassified_Sordariomycetes; f__unclassified_Sordariomycetes; g__unclassified_Sordariomycetes; s__unclassified_Sordariomycetes
ASV255	696	0	k__Fungi; p__Ascomycota; c__Sordariomycetes; o__Glomerellales; f__Plectosphaerellaceae; g__Plectosphaerella; s__Plectosphaerella_niemeijerarum
ASV2550	71	0	k__Fungi; p__Ascomycota; c__Dothideomycetes; o__unclassified_Dothideomycetes; f__unclassified_Dothideomycetes; g__unclassified_Dothideomycetes; s__unclassified_Dothideomycetes
ASV2551	71	0	k__Fungi; p__Ascomycota; c__Sordariomycetes; o__unclassified_Sordariomycetes; f__unclassified_Sordariomycetes; g__unclassified_Sordariomycetes; s__unclassified_Sordariomycetes
ASV2552	71	0	k__Fungi; p__Olpidiomycota; c__Olpidiomycetes; o__Olpidiales; f__Olpidiaceae; g__Olpidium; s__Olpidium_bornovanus
ASV2553	71	0	k__Fungi; p__Ascomycota; c__Pezizomycetes; o__Pezizales; f__Pezizaceae; g__Peziza; s__Peziza_fruticosa
ASV2554	71	0	k__Fungi; p__Basidiomycota; c__Agaricomycetes; o__Agaricales; f__Pleurotaceae; g__Pleurotus; s__Pleurotus_abieticola
ASV2555	71	0	k__Fungi; p__Ascomycota; c__Sordariomycetes; o__Hypocreales; f__unidentified; g__Acremonium; s__Acremonium_pinkertoniae
ASV2556	71	0	k__Fungi; p__Ascomycota; c__Sordariomycetes; o__Glomerellales; f__Plectosphaerellaceae; g__Brunneochlamydosporium; s__Brunneochlamydosporium_nepalense
ASV2557	0	71	k__Fungi; p__Basidiomycota; c__unclassified_Basidiomycota; o__unclassified_Basidiomycota; f__unclassified_Basidiomycota; g__unclassified_Basidiomycota; s__unclassified_Basidiomycota
ASV2558	0	71	k__Fungi; p__Ascomycota; c__Dothideomycetes; o__Pleosporales; f__Periconiaceae; g__Periconia; s__Periconia_byssoides
ASV2559	0	71	k__Fungi; p__unclassified_Fungi; c__unclassified_Fungi; o__unclassified_Fungi; f__unclassified_Fungi; g__unclassified_Fungi; s__unclassified_Fungi
ASV256	216	0	k__Fungi; p__Ascomycota; c__Orbiliomycetes; o__Orbiliales; f__Orbiliaceae; g__Arthrobotrys; s__Arthrobotrys_scaphoides
ASV2560	0	71	k__Fungi; p__Basidiomycota; c__Agaricomycetes; o__unclassified_Agaricomycetes; f__unclassified_Agaricomycetes; g__unclassified_Agaricomycetes; s__unclassified_Agaricomycetes
ASV2561	0	71	k__Fungi; p__Mortierellomycota; c__Mortierellomycetes; o__Mortierellales; f__Mortierellaceae; g__Mortierella; s__unclassified_Mortierella
ASV2562	0	71	k__Fungi; p__Basidiomycota; c__Agaricomycetes; o__Agaricales; f__Clavariaceae; g__Hodophilus; s__Hodophilus_praecox
ASV2563	0	71	k__Fungi; p__Ascomycota; c__Eurotiomycetes; o__Eurotiales; f__Aspergillaceae; g__Monascus; s__Monascus_pilosus
ASV2564	0	71	k__Fungi; p__Ascomycota; c__Sordariomycetes; o__Hypocreales; f__Clavicipitaceae; g__Metarhizium; s__Metarhizium_robertsii
ASV257	309	0	k__Fungi; p__Ascomycota; c__Sordariomycetes; o__Hypocreales; f__Nectriaceae; g__Penicillifer; s__Penicillifer_diparietisporus
ASV2570	12	0	k__Fungi; p__Ascomycota; c__Sordariomycetes; o__unclassified_Sordariomycetes; f__unclassified_Sordariomycetes; g__unclassified_Sordariomycetes; s__unclassified_Sordariomycetes
ASV2571	0	28	k__Fungi; p__Ascomycota; c__Sordariomycetes; o__Hypocreales; f__Nectriaceae; g__Cylindrocarpon; s__unidentified
ASV258	212	22	k__Fungi; p__Mucoromycota; c__Umbelopsidomycetes; o__GS23; f__unidentified; g__unidentified; s__unidentified
ASV2588	14	0	k__Fungi; p__Ascomycota; c__Saccharomycetes; o__Saccharomycetales; f__Debaryomycetaceae; g__Teunomyces; s__[Candida]_sake
ASV2589	0	27	k__Fungi; p__Ascomycota; c__Sordariomycetes; o__Hypocreales; f__Nectriaceae; g__Volutella; s__unclassified_Volutella
ASV2590	0	66	k__Fungi; p__Basidiomycota; c__Agaricomycetes; o__unclassified_Agaricomycetes; f__unclassified_Agaricomycetes; g__unclassified_Agaricomycetes; s__unclassified_Agaricomycetes
ASV2593	20	0	k__Fungi; p__Ascomycota; c__Saccharomycetes; o__Saccharomycetales; f__unidentified; g__Nadsonia; s__Nadsonia_starkeyi-henricii
ASV2596	28	0	k__Fungi; p__Rozellomycota; c__unidentified; o__unidentified; f__unidentified; g__unidentified; s__unidentified
ASV2597	7	0	k__Fungi; p__Ascomycota; c__unclassified_Ascomycota; o__unclassified_Ascomycota; f__unclassified_Ascomycota; g__unclassified_Ascomycota; s__unclassified_Ascomycota
ASV2598	9	61	k__Fungi; p__Basidiomycota; c__Agaricomycetes; o__Agaricales; f__Psathyrellaceae; g__Parasola; s__Parasola_ochracea
ASV2599	70	0	k__Fungi; p__Glomeromycota; c__Paraglomeromycetes; o__Paraglomerales; f__Paraglomeraceae; g__Paraglomus; s__Paraglomus_occultum
ASV26	514	310	k__Fungi; p__Chytridiomycota; c__unidentified; o__unidentified; f__unidentified; g__unidentified; s__unidentified
ASV260	37	0	k__Fungi; p__Ascomycota; c__unclassified_Ascomycota; o__unclassified_Ascomycota; f__unclassified_Ascomycota; g__unclassified_Ascomycota; s__unclassified_Ascomycota
ASV2600	70	0	k__Fungi; p__Ascomycota; c__Eurotiomycetes; o__Chaetothyriales; f__unidentified; g__unidentified; s__unidentified
ASV2601	70	0	k__Fungi; p__unclassified_Fungi; c__unclassified_Fungi; o__unclassified_Fungi; f__unclassified_Fungi; g__unclassified_Fungi; s__unclassified_Fungi
ASV2602	0	70	k__Fungi; p__Ascomycota; c__Sordariomycetes; o__Branch06; f__unidentified; g__unidentified; s__unidentified
ASV2603	0	70	k__Fungi; p__Basidiomycota; c__Agaricomycetes; o__Agaricales; f__Hygrophoraceae; g__Hygrocybe; s__Hygrocybe_cantharellus
ASV2604	0	70	k__Fungi; p__Ascomycota; c__Leotiomycetes; o__Helotiales; f__Helotiaceae; g__Articulospora; s__unclassified_Articulospora
ASV2605	0	70	k__Fungi; p__Ascomycota; c__Eurotiomycetes; o__Eurotiales; f__Aspergillaceae; g__Penicillium; s__unclassified_Penicillium
ASV2606	0	70	k__Fungi; p__Ascomycota; c__Sordariomycetes; o__Sordariales; f__Lasiosphaeriaceae; g__Schizothecium; s__Schizothecium_carpinicola
ASV2607	0	70	k__Fungi; p__Ascomycota; c__Leotiomycetes; o__unclassified_Leotiomycetes; f__unclassified_Leotiomycetes; g__unclassified_Leotiomycetes; s__unclassified_Leotiomycetes
ASV2608	0	70	k__Fungi; p__Ascomycota; c__unclassified_Ascomycota; o__unclassified_Ascomycota; f__unclassified_Ascomycota; g__unclassified_Ascomycota; s__unclassified_Ascomycota
ASV2609	0	70	k__Fungi; p__Basidiomycota; c__Tremellomycetes; o__Holtermanniales; f__unidentified; g__Holtermanniella; s__Holtermanniella_nyarrowii
ASV261	373	47	k__Fungi; p__Ascomycota; c__Sordariomycetes; o__Trichosphaeriales; f__Trichosphaeriaceae; g__Nigrospora; s__Nigrospora_zimmermanii
ASV2610	0	70	k__Fungi; p__Basidiomycota; c__Tremellomycetes; o__Tremellales; f__Bulleribasidiaceae; g__Vishniacozyma; s__Vishniacozyma_victoriae
ASV2611	0	70	k__Fungi; p__Ascomycota; c__Sordariomycetes; o__Hypocreales; f__Sarocladiaceae; g__Sarocladium; s__unclassified_Sarocladium
ASV2612	0	70	k__Fungi; p__unclassified_Fungi; c__unclassified_Fungi; o__unclassified_Fungi; f__unclassified_Fungi; g__unclassified_Fungi; s__unclassified_Fungi
ASV2619	0	56	k__Fungi; p__Ascomycota; c__Dothideomycetes; o__Pleosporales; f__Teichosporaceae; g__Magnibotryascoma; s__Magnibotryascoma_mali
ASV2622	13	0	k__Fungi; p__Chytridiomycota; c__unidentified; o__unidentified; f__unidentified; g__unidentified; s__unidentified
ASV2623	20	0	k__Fungi; p__Ascomycota; c__Sordariomycetes; o__Coniochaetales; f__Coniochaetaceae; g__Coniochaeta; s__Coniochaeta_fasciculata
ASV2626	41	0	k__Fungi; p__Basidiomycota; c__Tremellomycetes; o__Cystofilobasidiales; f__Mrakiaceae; g__Udeniomyces; s__Udeniomyces_puniceus
ASV2627	53	0	k__Fungi; p__Basidiomycota; c__Tremellomycetes; o__Filobasidiales; f__Filobasidiaceae; g__Filobasidium; s__Filobasidium_floriforme
ASV2628	5	0	k__Fungi; p__Ascomycota; c__Sordariomycetes; o__Sordariales; f__unidentified; g__unidentified; s__unidentified
ASV2629	30	0	k__Fungi; p__Basidiomycota; c__Tremellomycetes; o__Filobasidiales; f__Filobasidiaceae; g__Filobasidium; s__Filobasidium_floriforme
ASV263	357	97	k__Fungi; p__Ascomycota; c__Sordariomycetes; o__Sordariales; f__Chaetomiaceae; g__Staphylotrichum; s__Staphylotrichum_coccosporum
ASV2630	0	57	k__Fungi; p__Basidiomycota; c__Tremellomycetes; o__Tremellales; f__Bulleribasidiaceae; g__unclassified_Bulleribasidiaceae; s__unclassified_Bulleribasidiaceae
ASV2631	69	0	k__Fungi; p__Basidiomycota; c__unclassified_Basidiomycota; o__unclassified_Basidiomycota; f__unclassified_Basidiomycota; g__unclassified_Basidiomycota; s__unclassified_Basidiomycota
ASV2632	0	69	k__Fungi; p__Ascomycota; c__Sordariomycetes; o__Hypocreales; f__unidentified; g__unclassified_unidentified; s__unclassified_unidentified
ASV2633	0	69	k__Fungi; p__Ascomycota; c__Pezizomycetes; o__Pezizales; f__Pyronemataceae; g__Harmoniella; s__unidentified
ASV2634	0	69	k__Fungi; p__Mortierellomycota; c__Mortierellomycetes; o__Mortierellales; f__Mortierellaceae; g__Mortierella; s__Mortierella_gemmifera
ASV2635	0	69	k__Fungi; p__unclassified_Fungi; c__unclassified_Fungi; o__unclassified_Fungi; f__unclassified_Fungi; g__unclassified_Fungi; s__unclassified_Fungi
ASV2636	0	69	k__Fungi; p__unclassified_Fungi; c__unclassified_Fungi; o__unclassified_Fungi; f__unclassified_Fungi; g__unclassified_Fungi; s__unclassified_Fungi
ASV2637	0	69	k__Fungi; p__Ascomycota; c__Dothideomycetes; o__unclassified_Dothideomycetes; f__unclassified_Dothideomycetes; g__unclassified_Dothideomycetes; s__unclassified_Dothideomycetes
ASV2638	0	69	k__Fungi; p__unclassified_Fungi; c__unclassified_Fungi; o__unclassified_Fungi; f__unclassified_Fungi; g__unclassified_Fungi; s__unclassified_Fungi
ASV2639	0	69	k__Fungi; p__Ascomycota; c__Eurotiomycetes; o__Eurotiales; f__Aspergillaceae; g__Aspergillus; s__Aspergillus_gracilis
ASV264	0	361	k__Fungi; p__Ascomycota; c__Sordariomycetes; o__Hypocreales; f__Nectriaceae; g__Fusarium; s__[Neocosmospora]_rubicola
ASV2640	0	69	k__Fungi; p__Ascomycota; c__Sordariomycetes; o__Sordariales; f__Lasiosphaeriaceae; g__Podospora; s__Podospora_communis
ASV2641	0	69	k__Fungi; p__Ascomycota; c__Archaeorhizomycetes; o__Archaeorhizomycetales; f__Archaeorhizomycetaceae; g__Archaeorhizomyces; s__unclassified_Archaeorhizomyces
ASV2642	0	69	k__Fungi; p__Olpidiomycota; c__Olpidiomycetes; o__Olpidiales; f__Olpidiaceae; g__Olpidium; s__Olpidium_brassicae
ASV2644	0	25	k__Fungi; p__unclassified_Fungi; c__unclassified_Fungi; o__unclassified_Fungi; f__unclassified_Fungi; g__unclassified_Fungi; s__unclassified_Fungi
ASV265	62	0	k__Fungi; p__Chytridiomycota; c__Spizellomycetes; o__Spizellomycetales; f__Spizellomycetaceae; g__unidentified; s__unidentified
ASV2652	19	0	k__Fungi; p__unclassified_Fungi; c__unclassified_Fungi; o__unclassified_Fungi; f__unclassified_Fungi; g__unclassified_Fungi; s__unclassified_Fungi
ASV2653	0	35	k__Fungi; p__Basidiomycota; c__Agaricomycetes; o__unclassified_Agaricomycetes; f__unclassified_Agaricomycetes; g__unclassified_Agaricomycetes; s__unclassified_Agaricomycetes
ASV2658	0	61	k__Fungi; p__unclassified_Fungi; c__unclassified_Fungi; o__unclassified_Fungi; f__unclassified_Fungi; g__unclassified_Fungi; s__unclassified_Fungi
ASV2662	68	0	k__Fungi; p__Ascomycota; c__Sordariomycetes; o__Chaetosphaeriales; f__Chaetosphaeriaceae; g__Codinaea; s__Codinaea_acaciae
ASV2663	45	23	k__Fungi; p__Ascomycota; c__Eurotiomycetes; o__Eurotiales; f__Aspergillaceae; g__Penicillium; s__Penicillium_variratense
ASV2664	68	0	k__Fungi; p__Basidiomycota; c__unclassified_Basidiomycota; o__unclassified_Basidiomycota; f__unclassified_Basidiomycota; g__unclassified_Basidiomycota; s__unclassified_Basidiomycota
ASV2665	68	0	k__Fungi; p__Ascomycota; c__Sordariomycetes; o__Hypocreales; f__Nectriaceae; g__Thelonectria; s__Thelonectria_nodosa
ASV2666	68	0	k__Fungi; p__unclassified_Fungi; c__unclassified_Fungi; o__unclassified_Fungi; f__unclassified_Fungi; g__unclassified_Fungi; s__unclassified_Fungi
ASV2667	68	0	k__Fungi; p__Ascomycota; c__Sordariomycetes; o__unclassified_Sordariomycetes; f__unclassified_Sordariomycetes; g__unclassified_Sordariomycetes; s__unclassified_Sordariomycetes
ASV2668	68	0	k__Fungi; p__Glomeromycota; c__Glomeromycetes; o__Archaeosporales; f__Archaeosporaceae; g__Archaeospora; s__Archaeospora_ecuadoriana
ASV2669	68	0	k__Fungi; p__Ascomycota; c__Sordariomycetes; o__Hypocreales; f__Nectriaceae; g__Gliocephalotrichum; s__Gliocephalotrichum_simmonsii
ASV267	66	104	k__Fungi; p__Ascomycota; c__Sordariomycetes; o__Chaetosphaeriales; f__Chaetosphaeriaceae; g__Chloridium; s__Chloridium_aseptatum
ASV2670	0	68	k__Fungi; p__Ascomycota; c__Eurotiomycetes; o__Eurotiales; f__Trichocomaceae; g__Talaromyces; s__Talaromyces_ramulosus
ASV2671	0	68	k__Fungi; p__Glomeromycota; c__Glomeromycetes; o__Glomerales; f__Glomeraceae; g__Glomus; s__Glomus_aggregatum
ASV2672	0	68	k__Fungi; p__unclassified_Fungi; c__unclassified_Fungi; o__unclassified_Fungi; f__unclassified_Fungi; g__unclassified_Fungi; s__unclassified_Fungi
ASV2673	0	68	k__Fungi; p__Ascomycota; c__Sordariomycetes; o__Hypocreales; f__Nectriaceae; g__Fusarium; s__Fusarium_domesticum
ASV2674	0	68	k__Fungi; p__Ascomycota; c__Sordariomycetes; o__Chaetosphaeriales; f__Chaetosphaeriaceae; g__Chloridium; s__unidentified
ASV2675	0	68	k__Fungi; p__Basidiomycota; c__unclassified_Basidiomycota; o__unclassified_Basidiomycota; f__unclassified_Basidiomycota; g__unclassified_Basidiomycota; s__unclassified_Basidiomycota
ASV2676	0	68	k__Fungi; p__Basidiomycota; c__Wallemiomycetes; o__Wallemiales; f__Wallemiaceae; g__Wallemia; s__Wallemia_sebi
ASV2677	0	68	k__Fungi; p__Ascomycota; c__Sordariomycetes; o__unclassified_Sordariomycetes; f__unclassified_Sordariomycetes; g__unclassified_Sordariomycetes; s__unclassified_Sordariomycetes
ASV2678	0	68	k__Fungi; p__Ascomycota; c__Dothideomycetes; o__Cladosporiales; f__Cladosporiaceae; g__Rachicladosporium; s__unclassified_Rachicladosporium
ASV2679	0	68	k__Fungi; p__Ascomycota; c__Sordariomycetes; o__unclassified_Sordariomycetes; f__unclassified_Sordariomycetes; g__unclassified_Sordariomycetes; s__unclassified_Sordariomycetes
ASV268	178	0	k__Fungi; p__Aphelidiomycota; c__Aphelidiomycetes; o__GS16; f__unidentified; g__unidentified; s__unidentified
ASV2680	0	68	k__Fungi; p__unclassified_Fungi; c__unclassified_Fungi; o__unclassified_Fungi; f__unclassified_Fungi; g__unclassified_Fungi; s__unclassified_Fungi
ASV2681	0	68	k__Fungi; p__unclassified_Fungi; c__unclassified_Fungi; o__unclassified_Fungi; f__unclassified_Fungi; g__unclassified_Fungi; s__unclassified_Fungi
ASV2682	0	68	k__Fungi; p__Rozellomycota; c__unidentified; o__unidentified; f__unidentified; g__unidentified; s__unidentified
ASV269	461	0	k__Fungi; p__Ascomycota; c__Leotiomycetes; o__Helotiales; f__unclassified_Helotiales; g__unclassified_Helotiales; s__unclassified_Helotiales
ASV2693	15	0	k__Fungi; p__unclassified_Fungi; c__unclassified_Fungi; o__unclassified_Fungi; f__unclassified_Fungi; g__unclassified_Fungi; s__unclassified_Fungi
ASV2699	2	0	k__Fungi; p__Basidiomycota; c__unclassified_Basidiomycota; o__unclassified_Basidiomycota; f__unclassified_Basidiomycota; g__unclassified_Basidiomycota; s__unclassified_Basidiomycota
ASV27	949	0	k__Fungi; p__Basidiomycota; c__Agaricomycetes; o__Agaricales; f__Cyphellaceae; g__Limnoperdon; s__Limnoperdon_incarnatum
ASV2700	16	0	k__Fungi; p__Basidiomycota; c__Agaricomycetes; o__Russulales; f__Russulaceae; g__Russula; s__unclassified_Russula
ASV2702	8	59	k__Fungi; p__Ascomycota; c__Eurotiomycetes; o__Eurotiales; f__Aspergillaceae; g__Aspergillus; s__Aspergillus_penicillioides
ASV2703	67	0	k__Fungi; p__Ascomycota; c__unclassified_Ascomycota; o__unclassified_Ascomycota; f__unclassified_Ascomycota; g__unclassified_Ascomycota; s__unclassified_Ascomycota
ASV2704	67	0	k__Fungi; p__Basidiomycota; c__Agaricomycetes; o__Agaricales; f__Tricholomataceae; g__Mycena; s__unclassified_Mycena
ASV2705	67	0	k__Fungi; p__Rozellomycota; c__unclassified_Rozellomycota; o__unclassified_Rozellomycota; f__unclassified_Rozellomycota; g__unclassified_Rozellomycota; s__unclassified_Rozellomycota
ASV2706	67	0	k__Fungi; p__Ascomycota; c__Dothideomycetes; o__unidentified; f__unidentified; g__Thyrostroma; s__Thyrostroma_cornicola
ASV2707	0	67	k__Fungi; p__Ascomycota; c__Eurotiomycetes; o__Chaetothyriales; f__unidentified; g__unidentified; s__unidentified
ASV2708	0	67	k__Fungi; p__Basidiomycota; c__Agaricomycetes; o__unclassified_Agaricomycetes; f__unclassified_Agaricomycetes; g__unclassified_Agaricomycetes; s__unclassified_Agaricomycetes
ASV2709	0	67	k__Fungi; p__Basidiomycota; c__unclassified_Basidiomycota; o__unclassified_Basidiomycota; f__unclassified_Basidiomycota; g__unclassified_Basidiomycota; s__unclassified_Basidiomycota
ASV271	341	222	k__Fungi; p__Ascomycota; c__Dothideomycetes; o__Pleosporales; f__Phaeosphaeriaceae; g__Neosetophoma; s__Neosetophoma_poaceicola
ASV2710	0	67	k__Fungi; p__Basidiomycota; c__unclassified_Basidiomycota; o__unclassified_Basidiomycota; f__unclassified_Basidiomycota; g__unclassified_Basidiomycota; s__unclassified_Basidiomycota
ASV2711	0	67	k__Fungi; p__Glomeromycota; c__Glomeromycetes; o__Glomerales; f__Glomeraceae; g__unclassified_Glomeraceae; s__unclassified_Glomeraceae
ASV2712	0	67	k__Fungi; p__Ascomycota; c__Dothideomycetes; o__Pleosporales; f__Pyrenochaetopsidaceae; g__Pyrenochaetopsis; s__unclassified_Pyrenochaetopsis
ASV2713	0	67	k__Fungi; p__Ascomycota; c__Sordariomycetes; o__unclassified_Sordariomycetes; f__unclassified_Sordariomycetes; g__unclassified_Sordariomycetes; s__unclassified_Sordariomycetes
ASV2716	1	0	k__Fungi; p__Basidiomycota; c__Agaricomycetes; o__unclassified_Agaricomycetes; f__unclassified_Agaricomycetes; g__unclassified_Agaricomycetes; s__unclassified_Agaricomycetes
ASV272	125	0	k__Fungi; p__Basidiomycota; c__Agaricomycetes; o__Agaricales; f__Clavariaceae; g__unclassified_Clavariaceae; s__unclassified_Clavariaceae
ASV2723	13	0	k__Fungi; p__Basidiomycota; c__Agaricomycetes; o__Agaricales; f__Hygrophoraceae; g__Hygrocybe; s__Hygrocybe_conica
ASV273	332	198	k__Fungi; p__Ascomycota; c__Eurotiomycetes; o__Eurotiales; f__Aspergillaceae; g__Aspergillus; s__unclassified_Aspergillus
ASV2734	19	0	k__Fungi; p__Ascomycota; c__Dothideomycetes; o__unclassified_Dothideomycetes; f__unclassified_Dothideomycetes; g__unclassified_Dothideomycetes; s__unclassified_Dothideomycetes
ASV2735	30	0	k__Fungi; p__Basidiomycota; c__Agaricomycetes; o__Agaricales; f__Tricholomataceae; g__Arrhenia; s__Arrhenia_obatra
ASV2736	0	33	k__Fungi; p__unclassified_Fungi; c__unclassified_Fungi; o__unclassified_Fungi; f__unclassified_Fungi; g__unclassified_Fungi; s__unclassified_Fungi
ASV2738	66	0	k__Fungi; p__Ascomycota; c__Sordariomycetes; o__Microascales; f__Microascaceae; g__Pithoascus; s__Pithoascus_ater
ASV2739	66	0	k__Fungi; p__Basidiomycota; c__Wallemiomycetes; o__Wallemiales; f__Wallemiaceae; g__Wallemia; s__Wallemia_sebi
ASV274	0	24	k__Fungi; p__Ascomycota; c__Sordariomycetes; o__Sordariales; f__Chaetomiaceae; g__unclassified_Chaetomiaceae; s__unclassified_Chaetomiaceae
ASV2740	66	0	k__Fungi; p__Ascomycota; c__Leotiomycetes; o__Helotiales; f__Myxotrichaceae; g__Oidiodendron; s__Oidiodendron_truncatum
ASV2741	66	0	k__Fungi; p__Basidiomycota; c__Agaricomycetes; o__Trechisporales; f__unclassified_Trechisporales; g__unclassified_Trechisporales; s__unclassified_Trechisporales
ASV2742	66	0	k__Fungi; p__unclassified_Fungi; c__unclassified_Fungi; o__unclassified_Fungi; f__unclassified_Fungi; g__unclassified_Fungi; s__unclassified_Fungi
ASV2743	0	66	k__Fungi; p__Ascomycota; c__Dothideomycetes; o__Pleosporales; f__Phaeosphaeriaceae; g__Setophoma; s__Setophoma_terrestris
ASV2744	0	66	k__Fungi; p__Basidiomycota; c__Tremellomycetes; o__Tremellales; f__Bulleribasidiaceae; g__Vishniacozyma; s__Vishniacozyma_victoriae
ASV2745	0	66	k__Fungi; p__Ascomycota; c__Dothideomycetes; o__Mycosphaerellales; f__Mycosphaerellaceae; g__Zasmidium; s__Zasmidium_anthuriicola
ASV2746	0	66	k__Fungi; p__unclassified_Fungi; c__unclassified_Fungi; o__unclassified_Fungi; f__unclassified_Fungi; g__unclassified_Fungi; s__unclassified_Fungi
ASV2747	0	66	k__Fungi; p__Basidiomycota; c__Tremellomycetes; o__Tremellales; f__Trimorphomycetaceae; g__Saitozyma; s__Saitozyma_podzolica
ASV2748	0	66	k__Fungi; p__Ascomycota; c__Dothideomycetes; o__Pleosporales; f__Didymellaceae; g__unclassified_Didymellaceae; s__unclassified_Didymellaceae
ASV2749	0	66	k__Fungi; p__Ascomycota; c__Eurotiomycetes; o__Chaetothyriales; f__unidentified; g__unidentified; s__unidentified
ASV275	249	30	k__Fungi; p__Ascomycota; c__Saccharomycetes; o__Saccharomycetales; f__Saccharomycetaceae; g__Kazachstania; s__Kazachstania_humilis
ASV2750	0	66	k__Fungi; p__Basidiomycota; c__Agaricomycetes; o__unclassified_Agaricomycetes; f__unclassified_Agaricomycetes; g__unclassified_Agaricomycetes; s__unclassified_Agaricomycetes
ASV2755	19	0	k__Fungi; p__unclassified_Fungi; c__unclassified_Fungi; o__unclassified_Fungi; f__unclassified_Fungi; g__unclassified_Fungi; s__unclassified_Fungi
ASV276	422	237	k__Fungi; p__Ascomycota; c__Sordariomycetes; o__Hypocreales; f__Nectriaceae; g__Fusarium; s__Fusarium_equiseti
ASV2762	5	46	k__Fungi; p__Ascomycota; c__Sordariomycetes; o__Hypocreales; f__Ophiocordycipitaceae; g__Ophiocordyceps; s__Ophiocordyceps_sinensis
ASV2764	8	0	k__Fungi; p__Ascomycota; c__Sordariomycetes; o__Hypocreales; f__Clavicipitaceae; g__unclassified_Clavicipitaceae; s__unclassified_Clavicipitaceae
ASV2765	53	0	k__Fungi; p__unclassified_Fungi; c__unclassified_Fungi; o__unclassified_Fungi; f__unclassified_Fungi; g__unclassified_Fungi; s__unclassified_Fungi
ASV2768	0	33	k__Fungi; p__Glomeromycota; c__Glomeromycetes; o__Glomerales; f__Glomeraceae; g__unidentified; s__unidentified
ASV2769	65	0	k__Fungi; p__Ascomycota; c__Eurotiomycetes; o__Chaetothyriales; f__Trichomeriaceae; g__unidentified; s__unidentified
ASV277	91	0	k__Fungi; p__Ascomycota; c__Sordariomycetes; o__Sordariales; f__Lasiosphaeriaceae; g__Echria; s__Echria_gigantospora
ASV2770	65	0	k__Fungi; p__unclassified_Fungi; c__unclassified_Fungi; o__unclassified_Fungi; f__unclassified_Fungi; g__unclassified_Fungi; s__unclassified_Fungi
ASV2771	65	0	k__Fungi; p__Glomeromycota; c__Paraglomeromycetes; o__Paraglomerales; f__Paraglomeraceae; g__Paraglomus; s__Paraglomus_occultum
ASV2772	65	0	k__Fungi; p__Ascomycota; c__Sordariomycetes; o__Hypocreales; f__Hypocreaceae; g__Trichoderma; s__unclassified_Trichoderma
ASV2773	11	54	k__Fungi; p__Basidiomycota; c__Agaricomycetes; o__Auriculariales; f__Auriculariaceae; g__Auricularia; s__Auricularia_auricula-judae
ASV2774	65	0	k__Fungi; p__Rozellomycota; c__unidentified; o__unidentified; f__unidentified; g__unidentified; s__unidentified
ASV2775	65	0	k__Fungi; p__Ascomycota; c__Eurotiomycetes; o__Eurotiales; f__Aspergillaceae; g__Aspergillus; s__Aspergillus_uvarum
ASV2776	65	0	k__Fungi; p__Ascomycota; c__Eurotiomycetes; o__Chaetothyriales; f__Herpotrichiellaceae; g__Exophiala; s__Exophiala_opportunistica
ASV2777	0	65	k__Fungi; p__Ascomycota; c__Leotiomycetes; o__unclassified_Leotiomycetes; f__unclassified_Leotiomycetes; g__unclassified_Leotiomycetes; s__unclassified_Leotiomycetes
ASV2778	0	65	k__Fungi; p__Ascomycota; c__Eurotiomycetes; o__Eurotiales; f__Trichocomaceae; g__Talaromyces; s__unclassified_Talaromyces
ASV2779	0	65	k__Fungi; p__Ascomycota; c__Leotiomycetes; o__Helotiales; f__Helotiaceae; g__Meliniomyces; s__unidentified
ASV278	0	658	k__Fungi; p__Ascomycota; c__Sordariomycetes; o__Glomerellales; f__Plectosphaerellaceae; g__Plectosphaerella; s__Plectosphaerella_niemeijerarum
ASV2781	20	0	k__Fungi; p__Basidiomycota; c__Agaricomycetes; o__Agaricales; f__Psathyrellaceae; g__Coprinopsis; s__Coprinopsis_vermiculifer
ASV2782	7	0	k__Fungi; p__Basidiomycota; c__Agaricomycetes; o__unclassified_Agaricomycetes; f__unclassified_Agaricomycetes; g__unclassified_Agaricomycetes; s__unclassified_Agaricomycetes
ASV279	145	138	k__Fungi; p__Basidiomycota; c__unclassified_Basidiomycota; o__unclassified_Basidiomycota; f__unclassified_Basidiomycota; g__unclassified_Basidiomycota; s__unclassified_Basidiomycota
ASV2792	6	47	k__Fungi; p__Basidiomycota; c__Agaricomycetes; o__Russulales; f__Russulaceae; g__Russula; s__unclassified_Russula
ASV2793	0	47	k__Fungi; p__Ascomycota; c__unclassified_Ascomycota; o__unclassified_Ascomycota; f__unclassified_Ascomycota; g__unclassified_Ascomycota; s__unclassified_Ascomycota
ASV2795	0	57	k__Fungi; p__Basidiomycota; c__Agaricomycetes; o__Agaricales; f__Bolbitiaceae; g__Conocybe; s__Conocybe_coniferarum
ASV28	0	3635	k__Fungi; p__Neocallimastigomycota; c__Neocallimastigomycetes; o__Neocallimastigales; f__Neocallimastigaceae; g__Orpinomyces; s__unidentified
ASV280	159	163	k__Fungi; p__Basidiomycota; c__Malasseziomycetes; o__Malasseziales; f__Malasseziaceae; g__Malassezia; s__Malassezia_restricta
ASV2801	0	38	k__Fungi; p__Ascomycota; c__Sordariomycetes; o__Hypocreales; f__Cordycipitaceae; g__Cordyceps; s__Cordyceps_lepidopterorum
ASV2803	64	0	k__Fungi; p__Glomeromycota; c__Glomeromycetes; o__unclassified_Glomeromycetes; f__unclassified_Glomeromycetes; g__unclassified_Glomeromycetes; s__unclassified_Glomeromycetes
ASV2804	26	38	k__Fungi; p__Kickxellomycota; c__unidentified; o__Ramicandelaberales; f__Ramicandelaberaceae; g__Ramicandelaber; s__Ramicandelaber_taiwanensis
ASV2805	64	0	k__Fungi; p__Ascomycota; c__unclassified_Ascomycota; o__unclassified_Ascomycota; f__unclassified_Ascomycota; g__unclassified_Ascomycota; s__unclassified_Ascomycota
ASV2806	64	0	k__Fungi; p__Ascomycota; c__Eurotiomycetes; o__Chaetothyriales; f__unidentified; g__Strelitziana; s__Strelitziana_australiensis
ASV2807	64	0	k__Fungi; p__unclassified_Fungi; c__unclassified_Fungi; o__unclassified_Fungi; f__unclassified_Fungi; g__unclassified_Fungi; s__unclassified_Fungi
ASV2808	0	64	k__Fungi; p__Chytridiomycota; c__Chytridiomycetes; o__Chytridiales; f__Chytridiaceae; g__unidentified; s__unidentified
ASV2809	0	64	k__Fungi; p__Ascomycota; c__Sordariomycetes; o__Microascales; f__Microascaceae; g__Pseudallescheria; s__Pseudallescheria_boydii
ASV281	0	655	k__Fungi; p__Neocallimastigomycota; c__Neocallimastigomycetes; o__Neocallimastigales; f__Neocallimastigaceae; g__Orpinomyces; s__unidentified
ASV2810	0	64	k__Fungi; p__Ascomycota; c__Eurotiomycetes; o__Eurotiales; f__Trichocomaceae; g__Talaromyces; s__Talaromyces_ramulosus
ASV2811	0	64	k__Fungi; p__Ascomycota; c__Dothideomycetes; o__Pleosporales; f__Pleosporaceae; g__Exserohilum; s__Exserohilum_oryzicola
ASV2812	0	64	k__Fungi; p__Neocallimastigomycota; c__Neocallimastigomycetes; o__Neocallimastigales; f__Neocallimastigaceae; g__Piromyces; s__unidentified
ASV2813	0	64	k__Fungi; p__unclassified_Fungi; c__unclassified_Fungi; o__unclassified_Fungi; f__unclassified_Fungi; g__unclassified_Fungi; s__unclassified_Fungi
ASV2814	0	64	k__Fungi; p__Basidiomycota; c__Agaricomycetes; o__Agaricales; f__Tricholomataceae; g__unclassified_Tricholomataceae; s__unclassified_Tricholomataceae
ASV2815	0	64	k__Fungi; p__Basidiomycota; c__Agaricomycetes; o__unclassified_Agaricomycetes; f__unclassified_Agaricomycetes; g__unclassified_Agaricomycetes; s__unclassified_Agaricomycetes
ASV2816	0	64	k__Fungi; p__Rozellomycota; c__unclassified_Rozellomycota; o__unclassified_Rozellomycota; f__unclassified_Rozellomycota; g__unclassified_Rozellomycota; s__unclassified_Rozellomycota
ASV2817	0	64	k__Fungi; p__Ascomycota; c__Dothideomycetes; o__Pleosporales; f__Phaeosphaeriaceae; g__Neosetophoma; s__Neosetophoma_poaceicola
ASV2818	0	64	k__Fungi; p__Ascomycota; c__Leotiomycetes; o__unclassified_Leotiomycetes; f__unclassified_Leotiomycetes; g__unclassified_Leotiomycetes; s__unclassified_Leotiomycetes
ASV2819	0	64	k__Fungi; p__unclassified_Fungi; c__unclassified_Fungi; o__unclassified_Fungi; f__unclassified_Fungi; g__unclassified_Fungi; s__unclassified_Fungi
ASV282	90	56	k__Fungi; p__Basidiomycota; c__Agaricomycetes; o__Russulales; f__Russulaceae; g__Russula; s__unclassified_Russula
ASV2820	0	64	k__Fungi; p__Basidiomycota; c__unclassified_Basidiomycota; o__unclassified_Basidiomycota; f__unclassified_Basidiomycota; g__unclassified_Basidiomycota; s__unclassified_Basidiomycota
ASV2830	32	0	k__Fungi; p__unclassified_Fungi; c__unclassified_Fungi; o__unclassified_Fungi; f__unclassified_Fungi; g__unclassified_Fungi; s__unclassified_Fungi
ASV2833	63	0	k__Fungi; p__Ascomycota; c__Sordariomycetes; o__Microascales; f__Microascaceae; g__unclassified_Microascaceae; s__unclassified_Microascaceae
ASV2834	63	0	k__Fungi; p__Ascomycota; c__Sordariomycetes; o__Conioscyphales; f__unidentified; g__unidentified; s__unidentified
ASV2835	63	0	k__Fungi; p__Basidiomycota; c__Tremellomycetes; o__Cystofilobasidiales; f__Mrakiaceae; g__Tausonia; s__Tausonia_pullulans
ASV2836	63	0	k__Fungi; p__Ascomycota; c__Dothideomycetes; o__Venturiales; f__unidentified; g__unidentified; s__unidentified
ASV2837	63	0	k__Fungi; p__Basidiomycota; c__Agaricomycetes; o__Cantharellales; f__Hydnaceae; g__Hydnum; s__unclassified_Hydnum
ASV2838	63	0	k__Fungi; p__Rozellomycota; c__unidentified; o__unidentified; f__unidentified; g__unidentified; s__unidentified
ASV2839	63	0	k__Fungi; p__Basidiomycota; c__unidentified; o__unidentified; f__unidentified; g__unidentified; s__unidentified
ASV284	0	132	k__Fungi; p__Basidiomycota; c__Microbotryomycetes; o__unidentified; f__Chrysozymaceae; g__Sampaiozyma; s__Sampaiozyma_ingeniosa
ASV2840	5	58	k__Fungi; p__unclassified_Fungi; c__unclassified_Fungi; o__unclassified_Fungi; f__unclassified_Fungi; g__unclassified_Fungi; s__unclassified_Fungi
ASV2841	63	0	k__Fungi; p__Basidiomycota; c__Agaricomycetes; o__Agaricales; f__unclassified_Agaricales; g__unclassified_Agaricales; s__unclassified_Agaricales
ASV2842	63	0	k__Fungi; p__Ascomycota; c__unclassified_Ascomycota; o__unclassified_Ascomycota; f__unclassified_Ascomycota; g__unclassified_Ascomycota; s__unclassified_Ascomycota
ASV2843	63	0	k__Fungi; p__Basidiomycota; c__Microbotryomycetes; o__Sporidiobolales; f__Sporidiobolaceae; g__Rhodotorula; s__Rhodotorula_kratochvilovae
ASV2844	0	63	k__Fungi; p__Neocallimastigomycota; c__Neocallimastigomycetes; o__Neocallimastigales; f__Neocallimastigaceae; g__Cyllamyces; s__unidentified
ASV2845	0	63	k__Fungi; p__Ascomycota; c__Eurotiomycetes; o__Eurotiales; f__Trichocomaceae; g__Rasamsonia; s__Rasamsonia_composticola
ASV2846	0	63	k__Fungi; p__Ascomycota; c__Leotiomycetes; o__Helotiales; f__Mollisiaceae; g__unclassified_Mollisiaceae; s__unclassified_Mollisiaceae
ASV2847	0	63	k__Fungi; p__Ascomycota; c__unclassified_Ascomycota; o__unclassified_Ascomycota; f__unclassified_Ascomycota; g__unclassified_Ascomycota; s__unclassified_Ascomycota
ASV2848	0	63	k__Fungi; p__Ascomycota; c__Sordariomycetes; o__Sordariales; f__Lasiosphaeriaceae; g__Schizothecium; s__Schizothecium_carpinicola
ASV2849	0	63	k__Fungi; p__Basidiomycota; c__Microbotryomycetes; o__Sporidiobolales; f__Sporidiobolaceae; g__Sporobolomyces; s__Sporobolomyces_phaffii
ASV285	168	27	k__Fungi; p__Basidiomycota; c__unclassified_Basidiomycota; o__unclassified_Basidiomycota; f__unclassified_Basidiomycota; g__unclassified_Basidiomycota; s__unclassified_Basidiomycota
ASV286	0	191	k__Fungi; p__Ascomycota; c__Dothideomycetes; o__Capnodiales; f__Teratosphaeriaceae; g__Fodinomyces; s__Fodinomyces_uranophilus
ASV2861	0	1	k__Fungi; p__unclassified_Fungi; c__unclassified_Fungi; o__unclassified_Fungi; f__unclassified_Fungi; g__unclassified_Fungi; s__unclassified_Fungi
ASV287	42	525	k__Fungi; p__Ascomycota; c__Dothideomycetes; o__Dothideales; f__Dothideaceae; g__Endoconidioma; s__Endoconidioma_populi
ASV2872	6	0	k__Fungi; p__Basidiomycota; c__Agaricomycetes; o__Thelephorales; f__Thelephoraceae; g__Tomentella; s__Tomentella_papuae
ASV2873	0	34	k__Fungi; p__unclassified_Fungi; c__unclassified_Fungi; o__unclassified_Fungi; f__unclassified_Fungi; g__unclassified_Fungi; s__unclassified_Fungi
ASV2876	0	30	k__Fungi; p__Ascomycota; c__Sordariomycetes; o__Hypocreales; f__Bionectriaceae; g__Paracylindrocarpon; s__Paracylindrocarpon_aloicola
ASV2878	25	0	k__Fungi; p__unclassified_Fungi; c__unclassified_Fungi; o__unclassified_Fungi; f__unclassified_Fungi; g__unclassified_Fungi; s__unclassified_Fungi
ASV2880	62	0	k__Fungi; p__Ascomycota; c__Dothideomycetes; o__Dothideales; f__Saccotheciaceae; g__Aureobasidium; s__Aureobasidium_melanogenum
ASV2881	62	0	k__Fungi; p__Glomeromycota; c__unclassified_Glomeromycota; o__unclassified_Glomeromycota; f__unclassified_Glomeromycota; g__unclassified_Glomeromycota; s__unclassified_Glomeromycota
ASV2882	62	0	k__Fungi; p__Chytridiomycota; c__Chytridiomycetes; o__unidentified; f__unidentified; g__unidentified; s__unidentified
ASV2883	62	0	k__Fungi; p__Ascomycota; c__Sordariomycetes; o__Xylariales; f__Sporocadaceae; g__unclassified_Sporocadaceae; s__unclassified_Sporocadaceae
ASV2884	62	0	k__Fungi; p__Ascomycota; c__Saccharomycetes; o__Saccharomycetales; f__Debaryomycetaceae; g__unidentified; s__[Candida]_palmioleophila
ASV2885	0	62	k__Fungi; p__Ascomycota; c__unclassified_Ascomycota; o__unclassified_Ascomycota; f__unclassified_Ascomycota; g__unclassified_Ascomycota; s__unclassified_Ascomycota
ASV2886	0	62	k__Fungi; p__Basidiomycota; c__Agaricomycetes; o__unidentified; f__unidentified; g__unidentified; s__unidentified
ASV2887	0	62	k__Fungi; p__Ascomycota; c__Eurotiomycetes; o__Chaetothyriales; f__unidentified; g__unidentified; s__unidentified
ASV2888	0	62	k__Fungi; p__Ascomycota; c__Dothideomycetes; o__Pleosporales; f__Pyrenochaetopsidaceae; g__Pyrenochaetopsis; s__Pyrenochaetopsis_microspora
ASV2889	0	62	k__Fungi; p__Basidiomycota; c__Cystobasidiomycetes; o__unidentified; f__Symmetrosporaceae; g__Symmetrospora; s__unclassified_Symmetrospora
ASV2890	0	62	k__Fungi; p__Ascomycota; c__Sordariomycetes; o__Hypocreales; f__Clavicipitaceae; g__Metacordyceps; s__Metacordyceps_chlamydosporia
ASV2891	0	62	k__Fungi; p__Ascomycota; c__unclassified_Ascomycota; o__unclassified_Ascomycota; f__unclassified_Ascomycota; g__unclassified_Ascomycota; s__unclassified_Ascomycota
ASV29	574	303	k__Fungi; p__Basidiomycota; c__Tremellomycetes; o__Trichosporonales; f__Trichosporonaceae; g__Cutaneotrichosporon; s__unclassified_Cutaneotrichosporon
ASV290	0	630	k__Fungi; p__Ascomycota; c__Saccharomycetes; o__Saccharomycetales; f__unidentified; g__Candida; s__[Candida]_africana
ASV2907	0	56	k__Fungi; p__Basidiomycota; c__Agaricomycetes; o__Agaricales; f__Hymenogastraceae; g__Naucoria; s__unidentified
ASV2913	0	20	k__Fungi; p__Basidiomycota; c__Agaricomycetes; o__Polyporales; f__Coriolaceae; g__Trametes; s__Trametes_trogii
[truncated: 3,861 more rows]
