# Supplementary material for: Gut fungal community composition analysis of myostatin mutant cattle prepared by CRISPR/Cas9
Source: Front Vet Sci. 2023 Jan 17;9:1084945. doi: 10.3389/fvets.2022.1084945 (PMC9886680; doi:10.3389/fvets.2022.1084945)
Supplement: Supplementary file 1 [file Data_Sheet_1.ZIP › Supplemental material/Fig1D.xls]

taxonomy	MT	WT
k__Fungi; p__Aphelidiomycota;	320	27
k__Fungi; p__Ascomycota;	100758	123993
k__Fungi; p__Basidiobolomycota;	3	0
k__Fungi; p__Basidiomycota;	30807	45380
k__Fungi; p__Blastocladiomycota;	3	371
k__Fungi; p__Calcarisporiellomycota;	10	0
k__Fungi; p__Chytridiomycota;	3476	4388
k__Fungi; p__Glomeromycota;	2997	2235
k__Fungi; p__Kickxellomycota;	300	241
k__Fungi; p__Mortierellomycota;	8543	8306
k__Fungi; p__Mucoromycota;	539	445
k__Fungi; p__Neocallimastigomycota;	12748	60777
k__Fungi; p__Olpidiomycota;	243	660
k__Fungi; p__Rozellomycota;	4831	3009
k__Fungi; p__Zoopagomycota;	0	4
k__Fungi; p__unclassified_Fungi;	16554	14386
