# Supplementary material for: Gut fungal community composition analysis of myostatin mutant cattle prepared by CRISPR/Cas9
Source: Front Vet Sci. 2023 Jan 17;9:1084945. doi: 10.3389/fvets.2022.1084945 (PMC9886680; doi:10.3389/fvets.2022.1084945)
Supplement: Supplementary file 1 [file Data_Sheet_1.ZIP › Supplemental material/Fig21-2D.xls]

Sample ID	Feature	ACE	Chao1	Simpson	Shannon
MT1	1116	1119.5515	1119.4773	0.9913	8.4270
MT2	1139	1144.5978	1142.0119	0.9921	8.3595
MT3	1386	1525.8949	1498.5326	0.9919	8.7256
WT1	1317	1335.5860	1344.5500	0.9942	8.9528
WT2	923	969.9218	996.0286	0.9852	8.1523
WT3	898	966.1424	961.3333	0.9822	7.8366
