# Supplementary material for: Gut fungal community composition analysis of myostatin mutant cattle prepared by CRISPR/Cas9
Source: Front Vet Sci. 2023 Jan 17;9:1084945. doi: 10.3389/fvets.2022.1084945 (PMC9886680; doi:10.3389/fvets.2022.1084945)
Supplement: Supplementary file 1 [file Data_Sheet_1.ZIP › Supplemental material/Fig2E.xls]

sample	group	PCNMDS1	PCNMDS2
MT1	MT	-0.9713	-0.1202
MT2	MT	-0.9775	-0.0989
MT3	MT	-0.3934	0.2378
WT1	WT	0.9323	-0.3261
WT2	WT	0.7199	-0.9292
WT3	WT	0.6899	1.2366
