# Supplementary material for: Gut fungal community composition analysis of myostatin mutant cattle prepared by CRISPR/Cas9
Source: Front Vet Sci. 2023 Jan 17;9:1084945. doi: 10.3389/fvets.2022.1084945 (PMC9886680; doi:10.3389/fvets.2022.1084945)
Supplement: Supplementary file 1 [file Data_Sheet_1.ZIP › Supplemental material/Fig2F.xls]

samples	MT1	MT2	MT3	WT1	WT2	WT3
MT1	0.0	0.896771037182	0.938481120068	0.956689536878	0.957033248082	0.963991769547
MT2	0.896771037182	0.0	0.931895093063	0.957112526539	0.959111559818	0.96493902439
MT3	0.938481120068	0.931895093063	0.0	0.946609508963	0.953783416402	0.940139211137
WT1	0.956689536878	0.957112526539	0.946609508963	0.0	0.938388625592	0.955681282414
WT2	0.957033248082	0.959111559818	0.953783416402	0.938388625592	0.0	0.966515323496
WT3	0.963991769547	0.96493902439	0.940139211137	0.955681282414	0.966515323496	0.0
