# Supplementary material for: Gut fungal community composition analysis of myostatin mutant cattle prepared by CRISPR/Cas9
Source: Front Vet Sci. 2023 Jan 17;9:1084945. doi: 10.3389/fvets.2022.1084945 (PMC9886680; doi:10.3389/fvets.2022.1084945)
Supplement: Supplementary file 1 [file Data_Sheet_1.ZIP › Supplemental material/Fig3A.xls]

phylum	MT1	MT2	MT3	WT1	WT2	WT3
Ascomycota	0.5351876300656794	0.5151772087498174	0.574293804685107	0.5067322471567278	0.42601498482914435	0.4825986348680405
Basidiomycota	0.1694152923538985	0.1662144593299411	0.17004536502703171	0.19692591454028285	0.13445065945604553	0.18996732520101592
Neocallimastigomycota	0.0993309315491405	0.07701656209367269	0.0547123778917102	0.1166922840451676	0.32354640962710957	0.23181664903101945
unclassified_Fungi	0.08391326724694974	0.10725792775996199	0.08827074004761647	0.07414694128510649	0.049970071621716926	0.04086094024350343
Mortierellomycota	0.04312023092927417	0.04988412186988232	0.04753039848720886	0.03763910236705406	0.03265289273261106	0.02419795579020203
Rozellomycota	0.01893083309088866	0.027923803063690106	0.029364791644205482	0.014952351675421477	0.010351090837803504	0.00918615332736077
Chytridiomycota	0.01924410928858847	0.01831439715109351	0.019282585904503595	0.02871195819244124	0.012425437057504209	0.00987220781637083
Glomeromycota	0.02423415158088548	0.030410943417589223	0.00821077590853153	0.014165385797720347	0.008121942661362751	0.003441900487210289
Others	0.006623553894695032	0.007800576564351736	0.008289160404085045	0.010033814940078212	0.0024665111767021354	0.008058233235276777
