# Supplementary material for: Gut fungal community composition analysis of myostatin mutant cattle prepared by CRISPR/Cas9
Source: Front Vet Sci. 2023 Jan 17;9:1084945. doi: 10.3389/fvets.2022.1084945 (PMC9886680; doi:10.3389/fvets.2022.1084945)
Supplement: Supplementary file 1 [file Data_Sheet_1.ZIP › Supplemental material/Fig3B.xls]

genus	MT1	MT2	MT3	WT1	WT2	WT3	��	MT	WT
unclassified_Fungi	0.083913267	0.107257928	0.08827074	0.074146941	0.049970072	0.04086094	0.074069981	0.093147312	0.054992651
Caecomyces	0.018393788	0.012916172	0.034273621	0.058100215	0.063530723	0.113943185	0.050192951	0.021861194	0.078524708
Mortierella	0.037436506	0.04222486	0.046325237	0.033987089	0.031579599	0.020418842	0.035328689	0.041995534	0.028661843
unclassified_Ascomycota	0.02738929	0.023006048	0.041426206	0.028183215	0.043292947	0.030860824	0.032359755	0.030607182	0.034112329
Alternaria	0.06522858	0.041998756	0.015912053	0.035007685	0.013395529	0.021302573	0.032140863	0.041046463	0.023235263
Comoclathris	0.071919264	0.037985416	0.005535905	0.04188134	0.011424384	0.007674508	0.02940347	0.038480195	0.020326744
Fusarium	0.019937792	0.026962862	0.029648935	0.031699969	0.031352556	0.026093327	0.027615907	0.02551653	0.029715284
unclassified_Basidiomycota	0.019467878	0.024023515	0.018518337	0.061616969	0.01344713	0.014697845	0.025295279	0.02066991	0.029920648
Orpinomyces	0.016603638	0.005624329	0.000715259	0.000627113	0.076657929	0.045163316	0.024231931	0.007647742	0.040816119
Debaryomyces	0.003826445	0.000169578	0.064343873	0.002459268	0.001083614	0.073326434	0.024201535	0.022779965	0.025623105
Cladosporium	0.029962631	0.021451586	0.023642723	0.035044574	0.015129311	0.015814137	0.023507494	0.02501898	0.021996008
Penicillium	0.02846338	0.041320445	0.019880268	0.015013833	0.005294227	0.018616496	0.021431442	0.029888031	0.012974852
unclassified_Sordariomycetes	0.026807492	0.033322028	0.030765915	0.008988626	0.017853826	0.008721032	0.021076486	0.030298478	0.011854494
Cyllamyces	0.014321198	0.000536996	0.013678094	0.022858899	0.053530517	0.014872266	0.019966328	0.009512096	0.030420561
Piromyces	0.012463917	0.038522413	0.001391325	0.025810022	0.021692914	0.004755869	0.01743941	0.017459218	0.017419602
Thermomyces	0.019535009	0.020745012	0.011316762	0.018936366	0.01505707	0.009790812	0.015896838	0.017198927	0.014594749
Filobasidium	0.037212737	0.025182296	0.006035606	0.008435291	0.010774216	0.003686089	0.015221039	0.022810213	0.007631865
Thermoascus	0.015977086	0.015996835	0.002537698	0.008398401	0.016801172	0.003255852	0.010494507	0.011503873	0.009485142
Others	0.382331222	0.401673167	0.474696505	0.425822318	0.367675287	0.433505041
unidentified	0.068808879	0.079079758	0.071084939	0.062981863	0.140456975	0.092640612
								0.507441843	0.492305968
