# Supplementary material for: Gut fungal community composition analysis of myostatin mutant cattle prepared by CRISPR/Cas9
Source: Front Vet Sci. 2023 Jan 17;9:1084945. doi: 10.3389/fvets.2022.1084945 (PMC9886680; doi:10.3389/fvets.2022.1084945)
Supplement: Supplementary file 1 [file Data_Sheet_1.ZIP › Supplemental material/Fig4A-1.xls]

phylum	Mean(MT)	Variance(MT)	Std.err(MT)	Mean(WT)	Variance(WT)	Std.err(WT)	P value	Q value
Rozellomycota	0.025406476	3.20E-05	0.003264433	0.011496532	9.30E-06	0.00176033	0.006823529	0.101647059	**
Mortierellomycota	0.046844917	1.18E-05	0.00198242	0.03149665	4.62E-05	0.003922957	0.012705882	0.101647059	*
unclassified_Fungi	0.093147312	0.000154079	0.007166566	0.054992651	0.000295909	0.009931586	0.023647059	0.110117647	*
Neocallimastigomycota	0.077019957	0.000497704	0.012880267	0.224018448	0.010742766	0.059840806	0.029529412	0.110117647	*
Ascomycota	0.541552881	0.00090408	0.017359726	0.471781956	0.00171657	0.02392049	0.035411765	0.110117647	*
Blastocladiomycota	9.80E-06	2.88E-10	9.80E-06	0.001469622	1.19E-06	0.000630298	0.041294118	0.110117647	*
