# Supplementary material for: Gut fungal community composition analysis of myostatin mutant cattle prepared by CRISPR/Cas9
Source: Front Vet Sci. 2023 Jan 17;9:1084945. doi: 10.3389/fvets.2022.1084945 (PMC9886680; doi:10.3389/fvets.2022.1084945)
Supplement: Supplementary file 1 [file Data_Sheet_1.ZIP › Supplemental material/Fig4A-2.xls]

genus	Mean(MT)	Variance(MT)	Std.err(MT)	Mean(WT)	Variance(WT)	Std.err(WT)	P value
unclassified_Fungi	0.093147312	0.000154079	0.007166566	0.054992651	0.000295909	0.009931586	0.015667678	up	*
Mortierella	0.041995534	1.98E-05	0.002568516	0.028661843	5.24E-05	0.004179685	0.020754173	up	*
unclassified_Sordariomycetes	0.030298478	1.08E-05	0.001895052	0.011854494	2.70E-05	0.00300066	0.005136571	up	**
Penicillium	0.029888031	0.000116443	0.006230102	0.012974852	4.75E-05	0.003978643	0.032342944	up	*
Caecomyces	0.021861194	0.000123052	0.006404486	0.078524708	0.000948224	0.017778489	0.016714719	down	*
Aspergillus	0.009629687	3.28E-06	0.001046337	0.006646771	2.87E-06	0.000978164	0.040180577	up
Vermiculariopsiella	0.003784492	4.24E-06	0.001188749	0.000147556	6.53E-08	0.000147556	0.016420334	up
unclassified_Chaetomiaceae	0.003486823	1.53E-06	0.000714193	0.001382249	8.20E-07	0.000522837	0.02876783	up
Clonostachys	0.003340014	3.12E-06	0.001020118	0.000931135	7.27E-07	0.000492408	0.038664643	up
unclassified_Leotiomycetes	0.002732846	1.48E-06	0.000702649	0.008172006	1.42E-05	0.002178434	0.028919575	up
Tausonia	0.002113958	6.36E-06	0.001456372	0.008571557	5.72E-06	0.00138109	0.014031866	down
Nigrospora	0.002113633	2.12E-07	0.000265854	0.000161682	7.84E-08	0.000161682	0.003183612	up
Codinaea	0.001965965	8.47E-07	0.000531343	0.0005207	2.04E-07	0.000260469	0.026814871	up
Trichocladium	0.001519121	1.97E-07	0.000256352	0.000634849	3.42E-07	0.000337558	0.040028832	up
Idriella	0.001313392	7.15E-07	0.000488217	7.79E-05	1.82E-08	7.79E-05	0.02530349	up
unclassified_Dothideomycetes	0.001063785	2.61E-07	0.00029516	0.002776416	1.76E-06	0.000765988	0.039877086	up
Echria	0.00103251	4.82E-08	0.00012669	0.000399468	6.39E-08	0.000145926	0.013298938	up
Monocillium	0.001011284	5.86E-07	0.000441837	0	0	0	0.032191199	up
Scleroderma	0.000967448	3.86E-07	0.000358652	0.000156288	2.07E-08	8.30E-05	0.034534143	up
Chaetomella	0.000693131	7.76E-09	5.09E-05	0.00020611	3.36E-08	0.000105832	0.008314112	up
Sarocladium	0.000614003	5.78E-08	0.000138844	0.001723147	4.54E-07	0.000389134	0.021525038	down
Mycocalia	0.000564106	1.27E-08	6.50E-05	3.10E-05	2.88E-09	3.10E-05	0.001969651	up
unclassified_Archaeosporales	0.00054809	1.52E-07	0.00022513	0	0	0	0.027402124	up
unclassified_Exobasidiomycetes	0.000498257	1.80E-07	0.000245102	0	0	0	0.042128983	up
Setophoma	0.000431343	6.07E-08	0.000142266	0.003957974	3.57E-06	0.001090611	0.014183612	down
Cadophora	0.000398304	1.29E-08	6.55E-05	4.82E-05	6.96E-09	4.82E-05	0.007699545	up
unclassified_Chaetothyriales	0.00038151	9.33E-08	0.000176338	0.001478974	7.01E-08	0.000152876	0.006361153	down
Lycoperdon	0.000378146	5.30E-08	0.000132972	0.000954493	6.27E-08	0.000144527	0.017449165	down
unclassified_Pseudeurotiaceae	0.000366002	2.50E-08	9.12E-05	0	0	0	0.009218513	up
unclassified_Eurotiales	0.000338978	4.18E-09	3.73E-05	0	0	0	0.000933232	up
Golubevia	0.000330817	1.47E-08	6.99E-05	0	0	0	0.006074355	up
Gymnopus	0.000326602	3.20E-07	0.000326602	0.002951599	2.99E-06	0.000998905	0.025455235	up
unclassified_Tricholomataceae	0.000262034	1.17E-07	0.000197459	0.000970907	8.06E-08	0.000163902	0.020329287	down
Sporidiobolus	0.000243496	7.13E-08	0.000154181	0.00070505	5.66E-08	0.00013739	0.033635812	down
Betamyces	0.00020798	1.22E-08	6.39E-05	0	0	0	0.013450683	up
Microbotryozyma	0.000203249	1.96E-09	2.56E-05	0	0	0	0.001497724	up
Chaetosphaeria	0.000163667	1.38E-08	6.79E-05	0.001905858	2.98E-07	0.000315044	0.004984825	down
Tricholoma	0.000113806	2.22E-08	8.61E-05	0.000691092	8.98E-08	0.000173028	0.016866464	down
Slooffia	0.000101107	3.88E-10	1.14E-05	0	0	0	0.001084977	up
Phialophora	9.28E-05	6.47E-09	4.64E-05	0	0	0	0.045295903	up
Canariomyces	8.48E-05	2.16E-08	8.48E-05	0.000548463	1.37E-07	0.00021408	0.043203338	down
Glutinomyces	6.21E-05	1.16E-08	6.21E-05	0.001791414	1.29E-06	0.000655231	0.022899848	down
Lachnum	5.92E-05	2.63E-09	2.96E-05	0	0	0	0.044059181	up
unclassified_Mycosphaerellaceae	4.71E-05	6.66E-09	4.71E-05	0.000511517	1.87E-08	7.90E-05	0.005614568	down
Cystobasidium	3.27E-05	3.20E-09	3.27E-05	0.000535317	3.62E-09	3.47E-05	0.000481032	down
Amphinema	3.27E-05	3.20E-09	3.27E-05	0.000595109	1.51E-07	0.000224487	0.025904401	down
Phialocephala	2.61E-05	2.05E-09	2.61E-05	0.000542235	2.12E-08	8.40E-05	0.004389985	down
Cercospora	2.29E-05	1.57E-09	2.29E-05	0.000922527	1.35E-07	0.000212464	0.008027314	down
Ceratobasidium	1.31E-05	5.12E-10	1.31E-05	0.000774717	1.33E-07	0.000210328	0.011233687	down
Hygrophorus	9.80E-06	2.88E-10	9.80E-06	0.001243352	9.58E-07	0.000565105	0.036059181	down
Acephala	0	0	0	0.001220115	7.91E-08	0.000162329	0.001817906	down
Pyrenophora	0	0	0	0.00079542	9.37E-08	0.000176763	0.00708953	down
Membranomyces	0	0	0	0.000202368	2.52E-08	9.17E-05	0.034382398	down
Rhizopus	0	0	0	0.000268053	4.66E-08	0.000124679	0.036980273	down
Knufia	0	0	0	0.000824806	5.11E-07	0.000412821	0.045911988	down
Holtermanniella	0	0	0	0.000462137	1.61E-07	0.000231683	0.048118361	down
