# Supplementary material for: Gut fungal community composition analysis of myostatin mutant cattle prepared by CRISPR/Cas9
Source: Front Vet Sci. 2023 Jan 17;9:1084945. doi: 10.3389/fvets.2022.1084945 (PMC9886680; doi:10.3389/fvets.2022.1084945)
Supplement: Supplementary file 1 [file Data_Sheet_1.ZIP › Supplemental material/Fig5A.xls]

trophic	MT	WT
Pathotroph	0.14235019667930016	0.11520079183709404
Saprotroph	0.5633088234454536	0.49103195018395374
Symbiotroph	0.2943409798752463	0.39376725797895223
Other	0.0	0.0
