# Supplementary material for: Gut fungal community composition analysis of myostatin mutant cattle prepared by CRISPR/Cas9
Source: Front Vet Sci. 2023 Jan 17;9:1084945. doi: 10.3389/fvets.2022.1084945 (PMC9886680; doi:10.3389/fvets.2022.1084945)
Supplement: Supplementary file 1 [file Data_Sheet_1.ZIP › Supplemental material/Fig5B.xls]

guild	MT	WT
Algal Parasite	0.004617702494282638	0.0027719392282295192
Animal Endosymbiont	0.16117613819173	0.29325774939775967
Animal Parasite	0.0019333163765057066	0.00400616928525304
Animal Pathogen	0.0310267438519119	0.023472591124980343
Arbuscular Mycorrhizal	0.04171761425191819	0.01235021334873696
Dung Saprotroph	0.020899817467422015	0.013030524200354075
Ectomycorrhizal	0.04588743913457829	0.04862278346918416
Endophyte	0.021059749474254486	0.016392594314306858
Epiphyte	0.0026680652481549916	0.0005952426940727874
Ericoid Mycorrhizal	0.001174669356897174	0.0016977624099363334
Fungal Parasite	0.023357415180269722	0.02433328954262533
Leaf Saprotroph	0.0017488944912922163	0.0013274843161434223
Lichen Parasite	0.007535424911732575	0.002991864132834334
Lichenized	0.0015182851695308011	0.0015824854417161658
Litter Saprotroph	0.003187827729835752	0.004897587430248227
Orchid Mycorrhizal	0.00037470247159451965	0.0020184614229715203
Plant Parasite	0.0007955915074268167	0.0012818387132384733
Plant Pathogen	0.09729226157344063	0.07767344925058249
Plant Saprotroph	0.125677738485807	0.2319961658090565
Soil Saprotroph	0.017357196782364474	0.010911504074947386
Undefined Biotroph	0.008670440637120387	0.002217750170640546
Undefined Saprotroph	0.35259022727473727	0.19551933244838726
Wood Saprotroph	0.02619438979107429	0.02630670691940948
Other	0.0015383481461181188	0.0007445108543850677
