# Supplementary material for: Gut fungal community composition analysis of myostatin mutant cattle prepared by CRISPR/Cas9
Source: Front Vet Sci. 2023 Jan 17;9:1084945. doi: 10.3389/fvets.2022.1084945 (PMC9886680; doi:10.3389/fvets.2022.1084945)
Supplement: Supplementary file 1 [file Data_Sheet_1.ZIP › Supplemental material/Fig6.xls]

from	to	corr	pvalue	color	weight
Caecomyces	unclassified_Fungi	-0.942857142857143	0.00480466472303207	#548B54	4.95483870967742
Mortierella	unclassified_Fungi	0.942857142857143	0.00480466472303207	#FB8072	4.95483870967742
unclassified_Sordariomycetes	unclassified_Fungi	0.942857142857143	0.00480466472303207	#FB8072	4.95483870967742
Cyllamyces	unclassified_Fungi	-0.828571428571429	0.0415626822157435	#5C995C	1.08387096774194
Penicillifer	unclassified_Fungi	0.885714285714286	0.0188454810495627	#FB7A80	3.36774193548387
Limnoperdon	unclassified_Fungi	0.880406274042429	0.0205987347749204	#FB7A80	2.51612903225806
Mortierella	Caecomyces	-0.828571428571429	0.0415626822157435	#5C995C	1.08387096774194
Penicillium	Caecomyces	-0.828571428571429	0.0415626822157435	#5C995C	1.08387096774194
unclassified_Sordariomycetes	Caecomyces	-0.885714285714286	0.0188454810495627	#5C995C	3.36774193548387
Thermomyces	Caecomyces	-0.828571428571429	0.0415626822157435	#5C995C	1.08387096774194
Penicillifer	Caecomyces	-0.942857142857143	0.00480466472303207	#548B54	4.95483870967742
Tausonia	Caecomyces	0.828571428571429	0.0415626822157435	#FB7A80	1.08387096774194
Helicobasidium	Caecomyces	-0.828571428571429	0.0415626822157435	#5C995C	1.08387096774194
Limnoperdon	Caecomyces	-0.94112394811432	0.00509754056486146	#548B54	4.95483870967742
unclassified_Sordariomycetes	Mortierella	0.885714285714286	0.0188454810495627	#FB7A80	3.36774193548387
Alternaria	unclassified_Ascomycota	-0.942857142857143	0.00480466472303207	#548B54	4.95483870967742
Saccharomyces	unclassified_Ascomycota	0.828571428571429	0.0415626822157435	#FB7A80	1.08387096774194
Trichoderma	unclassified_Ascomycota	0.885714285714286	0.0188454810495627	#FB7A80	3.36774193548387
Saccharomyces	Comoclathris	-0.828571428571429	0.0415626822157435	#5C995C	1.08387096774194
Naganishia	Comoclathris	0.885714285714286	0.0188454810495627	#FB7A80	3.36774193548387
unclassified_Agaricales	Comoclathris	-1	0	#548B54	6
Saitozyma	Comoclathris	-0.828571428571429	0.0415626822157435	#5C995C	1.08387096774194
Archaeorhizomyces	Fusarium	-0.885714285714286	0.0188454810495627	#5C995C	3.36774193548387
Orpinomyces	unclassified_Basidiomycota	-0.828571428571429	0.0415626822157435	#5C995C	1.08387096774194
Cladosporium	unclassified_Basidiomycota	0.942857142857143	0.00480466472303207	#FB8072	4.95483870967742
unidentified	unclassified_Basidiomycota	-0.845154254728517	0.0341094231674096	#5C995C	2.24516129032258
Piromyces	Debaryomyces	-0.885714285714286	0.0188454810495627	#5C995C	3.36774193548387
Thermoascus	Debaryomyces	-0.828571428571429	0.0415626822157435	#5C995C	1.08387096774194
Plectosphaerella	Debaryomyces	-0.828571428571429	0.0415626822157435	#5C995C	1.08387096774194
Inocybe	Debaryomyces	0.942857142857143	0.00480466472303207	#FB8072	4.95483870967742
Chaetomium	Debaryomyces	-0.942857142857143	0.00480466472303207	#548B54	4.95483870967742
unidentified	Orpinomyces	0.845154254728517	0.0341094231674096	#FB7A80	2.24516129032258
unidentified	Cladosporium	-0.845154254728517	0.0341094231674096	#5C995C	2.24516129032258
Cyllamyces	Penicillium	-0.942857142857143	0.00480466472303207	#548B54	4.95483870967742
unclassified_Leotiomycetes	Penicillium	-0.942857142857143	0.00480466472303207	#548B54	4.95483870967742
Tausonia	Penicillium	-1	0	#548B54	6
Helicobasidium	Penicillium	0.828571428571429	0.0415626822157435	#FB7A80	1.08387096774194
Limnoperdon	Penicillium	0.94112394811432	0.00509754056486146	#FB8072	4.95483870967742
Penicillifer	unclassified_Sordariomycetes	0.942857142857143	0.00480466472303207	#FB8072	4.95483870967742
Helicobasidium	unclassified_Sordariomycetes	0.885714285714286	0.0188454810495627	#FB7A80	3.36774193548387
Limnoperdon	unclassified_Sordariomycetes	0.880406274042429	0.0205987347749204	#FB7A80	2.51612903225806
unclassified_Leotiomycetes	Cyllamyces	0.828571428571429	0.0415626822157435	#FB7A80	1.08387096774194
Tausonia	Cyllamyces	0.942857142857143	0.00480466472303207	#FB8072	4.95483870967742
Limnoperdon	Cyllamyces	-0.880406274042429	0.0205987347749204	#5C995C	2.51612903225806
Saccharomyces	Piromyces	-0.828571428571429	0.0415626822157435	#5C995C	1.08387096774194
Plectosphaerella	Piromyces	0.885714285714286	0.0188454810495627	#FB7A80	3.36774193548387
Trichoderma	Piromyces	-0.828571428571429	0.0415626822157435	#5C995C	1.08387096774194
Filobasidium	Thermomyces	0.885714285714286	0.0188454810495627	#FB7A80	3.36774193548387
Saccharomyces	Thermomyces	-0.942857142857143	0.00480466472303207	#548B54	4.95483870967742
Inocybe	Thermomyces	-0.828571428571429	0.0415626822157435	#5C995C	1.08387096774194
Naganishia	Thermomyces	0.942857142857143	0.00480466472303207	#FB8072	4.95483870967742
Talaromyces	Thermomyces	-0.885714285714286	0.0188454810495627	#5C995C	3.36774193548387
Chaetomium	Thermomyces	0.828571428571429	0.0415626822157435	#FB7A80	1.08387096774194
Saccharomyces	Filobasidium	-0.828571428571429	0.0415626822157435	#5C995C	1.08387096774194
Inocybe	Filobasidium	-0.828571428571429	0.0415626822157435	#5C995C	1.08387096774194
Naganishia	Filobasidium	0.942857142857143	0.00480466472303207	#FB8072	4.95483870967742
Vishniacozyma	Filobasidium	0.885714285714286	0.0188454810495627	#FB7A80	3.36774193548387
Talaromyces	Filobasidium	-1	0	#548B54	6
Chaetomium	Filobasidium	0.828571428571429	0.0415626822157435	#FB7A80	1.08387096774194
Inocybe	Thermoascus	-0.885714285714286	0.0188454810495627	#5C995C	3.36774193548387
Chaetomium	Thermoascus	0.885714285714286	0.0188454810495627	#FB7A80	3.36774193548387
Trichoderma	Saccharomyces	0.885714285714286	0.0188454810495627	#FB7A80	3.36774193548387
Naganishia	Saccharomyces	-0.885714285714286	0.0188454810495627	#5C995C	3.36774193548387
unclassified_Agaricales	Saccharomyces	0.828571428571429	0.0415626822157435	#FB7A80	1.08387096774194
Talaromyces	Saccharomyces	0.828571428571429	0.0415626822157435	#FB7A80	1.08387096774194
Helicobasidium	Penicillifer	0.942857142857143	0.00480466472303207	#FB8072	4.95483870967742
Limnoperdon	Penicillifer	0.94112394811432	0.00509754056486146	#FB8072	4.95483870967742
Talaromyces	Inocybe	0.828571428571429	0.0415626822157435	#FB7A80	1.08387096774194
Chaetomium	Inocybe	-1	0	#548B54	6
Tausonia	unclassified_Leotiomycetes	0.942857142857143	0.00480466472303207	#FB8072	4.95483870967742
Limnoperdon	unclassified_Leotiomycetes	-0.880406274042429	0.0205987347749204	#5C995C	2.51612903225806
Helicobasidium	Tausonia	-0.828571428571429	0.0415626822157435	#5C995C	1.08387096774194
Limnoperdon	Tausonia	-0.94112394811432	0.00509754056486146	#548B54	4.95483870967742
unclassified_Agaricales	Naganishia	-0.885714285714286	0.0188454810495627	#5C995C	3.36774193548387
Talaromyces	Naganishia	-0.942857142857143	0.00480466472303207	#548B54	4.95483870967742
Talaromyces	Vishniacozyma	-0.885714285714286	0.0188454810495627	#5C995C	3.36774193548387
Saitozyma	unclassified_Agaricales	0.828571428571429	0.0415626822157435	#FB7A80	1.08387096774194
Chaetomium	Talaromyces	-0.828571428571429	0.0415626822157435	#5C995C	1.08387096774194
Limnoperdon	Helicobasidium	0.94112394811432	0.00509754056486146	#FB8072	4.95483870967742
