# Supplementary material for: Gut fungal community composition analysis of myostatin mutant cattle prepared by CRISPR/Cas9
Source: Front Vet Sci. 2023 Jan 17;9:1084945. doi: 10.3389/fvets.2022.1084945 (PMC9886680; doi:10.3389/fvets.2022.1084945)
Supplement: Supplementary file 1 [file Data_Sheet_1.ZIP › Supplemental material/Fig7A.xls]

Var1	Var2	cor	p_value
Ascomycota	Firmicutes	-0.685681192118472	0.132667699821348
Basidiomycota	Firmicutes	0.145885148088337	0.782724676480534
Neocallimastigomycota	Firmicutes	0.705306383033832	0.117470257272839
unclassified_Fungi	Firmicutes	-0.780033233974499	0.067256479655659
Mortierellomycota	Firmicutes	-0.879828806235917	0.0207939706528995
Rozellomycota	Firmicutes	-0.893367377752625	0.0164495402155442
Chytridiomycota	Firmicutes	-0.505544299564534	0.306285802646972
Glomeromycota	Firmicutes	-0.310418128255285	0.549328662138148
Others	Firmicutes	-0.22144988613397	0.67325512777236
Ascomycota	Bacteroidetes	0.575627077455427	0.231925401823244
Basidiomycota	Bacteroidetes	-0.35994852785618	0.483395203461569
Neocallimastigomycota	Bacteroidetes	-0.658675536503298	0.154871026296137
unclassified_Fungi	Bacteroidetes	0.887646367521175	0.0182258691165507
Mortierellomycota	Bacteroidetes	0.968473427092855	0.00147521967758006
Rozellomycota	Bacteroidetes	0.908751419608275	0.0121095734516048
Chytridiomycota	Bacteroidetes	0.362041305952004	0.480665125344248
Glomeromycota	Bacteroidetes	0.610104761336267	0.198391840578079
Others	Bacteroidetes	0.00521012816935345	0.992184878461569
Ascomycota	Tenericutes	-0.16877542397307	0.749240660145992
Basidiomycota	Tenericutes	0.282690634439903	0.58725951728547
Neocallimastigomycota	Tenericutes	-0.0250265819716037	0.9624679644897
unclassified_Fungi	Tenericutes	0.0207146764541299	0.968932429630066
Mortierellomycota	Tenericutes	-0.0174229224361539	0.973868260781484
Rozellomycota	Tenericutes	-0.232527854596717	0.657494516010588
Chytridiomycota	Tenericutes	0.77865186004076	0.0680700226401269
Glomeromycota	Tenericutes	0.0749075166500868	0.887848883158441
Others	Tenericutes	0.256094938762362	0.624255536178114
Ascomycota	Others	0.704112171571111	0.1183719789692
Basidiomycota	Others	-0.0558841296821002	0.916261069549875
Neocallimastigomycota	Others	-0.538472058428896	0.270357479960295
unclassified_Fungi	Others	0.438216096393774	0.384751907289593
Mortierellomycota	Others	0.551769295450442	0.256338959989554
Rozellomycota	Others	0.76386719423176	0.0770548235700691
Chytridiomycota	Others	0.0446618211721423	0.933051811223891
Glomeromycota	Others	-0.125825126876912	0.81225833903314
Others	Others	0.225732746881121	0.667152016551138
