# Supplementary material for: Gut fungal community composition analysis of myostatin mutant cattle prepared by CRISPR/Cas9
Source: Front Vet Sci. 2023 Jan 17;9:1084945. doi: 10.3389/fvets.2022.1084945 (PMC9886680; doi:10.3389/fvets.2022.1084945)
Supplement: Supplementary file 1 [file Data_Sheet_1.ZIP › Supplemental material/Fig7B.xls]

Var1	Var2	cor	p_value
unclassified_Fungi	Ruminococcaceae_UCG-005	0.191181289015656	0.716721931802391
Caecomyces	Ruminococcaceae_UCG-005	-0.363903185134428	0.478240258041984
Mortierella	Ruminococcaceae_UCG-005	0.215454143843565	0.681819527494776
unclassified_Ascomycota	Ruminococcaceae_UCG-005	-0.110953082806357	0.834253324556802
Alternaria	Ruminococcaceae_UCG-005	0.658221458248867	0.155256842212211
Comoclathris	Ruminococcaceae_UCG-005	0.615812609866206	0.193046906177805
Fusarium	Ruminococcaceae_UCG-005	-0.773493628465695	0.0711472343810934
unclassified_Basidiomycota	Ruminococcaceae_UCG-005	-0.161815261162998	0.759395608116504
Orpinomyces	Ruminococcaceae_UCG-005	-0.263266346230281	0.614223866503584
Debaryomyces	Ruminococcaceae_UCG-005	0.0101440835771629	0.984784396559689
Cladosporium	Ruminococcaceae_UCG-005	0.446794147341769	0.374404422074952
Penicillium	Ruminococcaceae_UCG-005	0.186393079353943	0.723648250568121
unclassified_Sordariomycetes	Ruminococcaceae_UCG-005	0.276371002179137	0.595998233933868
Cyllamyces	Ruminococcaceae_UCG-005	-0.219657338373093	0.675813153933737
Piromyces	Ruminococcaceae_UCG-005	-0.475315273931471	0.340719797960471
Thermomyces	Ruminococcaceae_UCG-005	0.127984756098753	0.809071067262367
Filobasidium	Ruminococcaceae_UCG-005	0.608875802185114	0.199550481397523
Thermoascus	Ruminococcaceae_UCG-005	0.0693423101363373	0.896153246051128
Others	Ruminococcaceae_UCG-005	-0.0522936994024059	0.921630952882063
unidentified	Ruminococcaceae_UCG-005	-0.433043217556955	0.39103869760252
unclassified_Fungi	Rikenellaceae_RC9_gut_group	0.853992400285415	0.030421017755699
Caecomyces	Rikenellaceae_RC9_gut_group	-0.668597304844823	0.146543013961555
Mortierella	Rikenellaceae_RC9_gut_group	0.726457996005726	0.102003920522528
unclassified_Ascomycota	Rikenellaceae_RC9_gut_group	-0.346436509589634	0.501134588320767
Alternaria	Rikenellaceae_RC9_gut_group	0.25269734169417	0.629022101424614
Comoclathris	Rikenellaceae_RC9_gut_group	0.11013913241278	0.835459329829511
Fusarium	Rikenellaceae_RC9_gut_group	-0.248015065276442	0.635605288031912
unclassified_Basidiomycota	Rikenellaceae_RC9_gut_group	-0.178175328654122	0.735565223898744
Orpinomyces	Rikenellaceae_RC9_gut_group	-0.640448495634101	0.170675005413947
Debaryomyces	Rikenellaceae_RC9_gut_group	0.0702151196722517	0.894850406485221
Cladosporium	Rikenellaceae_RC9_gut_group	0.0411184026020694	0.938357156012066
Penicillium	Rikenellaceae_RC9_gut_group	0.849287581642992	0.0323596910737064
unclassified_Sordariomycetes	Rikenellaceae_RC9_gut_group	0.848167760078183	0.0328294470984395
Cyllamyces	Rikenellaceae_RC9_gut_group	-0.780140790484636	0.067193322862414
Piromyces	Rikenellaceae_RC9_gut_group	0.203747587651458	0.698607713422197
Thermomyces	Rikenellaceae_RC9_gut_group	0.234345664410047	0.654916388145079
Filobasidium	Rikenellaceae_RC9_gut_group	0.353313722080803	0.492081596400591
Thermoascus	Rikenellaceae_RC9_gut_group	0.00735394895791125	0.988969275415991
Others	Rikenellaceae_RC9_gut_group	0.327787089423881	0.52592880550503
unidentified	Rikenellaceae_RC9_gut_group	-0.474838825886445	0.341273169812863
unclassified_Fungi	Rummeliibacillus	0.590193817369499	0.217500008934053
Caecomyces	Rummeliibacillus	-0.399176394977475	0.433038149044185
Mortierella	Rummeliibacillus	0.442126259289596	0.380023065415545
unclassified_Ascomycota	Rummeliibacillus	-0.294413761810945	0.571139170691523
Alternaria	Rummeliibacillus	-0.0977986779573677	0.853769684772515
Comoclathris	Rummeliibacillus	-0.111912360501007	0.832832275513695
Fusarium	Rummeliibacillus	0.377166583731846	0.461076971166082
unclassified_Basidiomycota	Rummeliibacillus	0.166203636383695	0.75299012086044
Orpinomyces	Rummeliibacillus	-0.297792056254628	0.566516031587565
Debaryomyces	Rummeliibacillus	-0.305188794594344	0.556429480844412
Cladosporium	Rummeliibacillus	-0.107678150306517	0.839107016222449
Penicillium	Rummeliibacillus	0.50919364111416	0.302220934561506
unclassified_Sordariomycetes	Rummeliibacillus	0.429145937826971	0.395798189281684
Cyllamyces	Rummeliibacillus	-0.320550524788689	0.535642918985156
Piromyces	Rummeliibacillus	0.753581300781989	0.0836017232578943
Thermomyces	Rummeliibacillus	0.398338809162145	0.434094753896624
Filobasidium	Rummeliibacillus	0.0177868406547781	0.973322552644345
Thermoascus	Rummeliibacillus	0.239526053130202	0.647582052107146
Others	Rummeliibacillus	0.0248171237465324	0.962781956684795
unidentified	Rummeliibacillus	-0.0325369258033991	0.951211833928218
unclassified_Fungi	Christensenellaceae_R-7_group	-0.423284720138286	0.402992871774642
Caecomyces	Christensenellaceae_R-7_group	0.716494420341028	0.109169681421297
Mortierella	Christensenellaceae_R-7_group	-0.528879362856172	0.280648272934475
unclassified_Ascomycota	Christensenellaceae_R-7_group	-0.0689081247048883	0.896801412188511
Alternaria	Christensenellaceae_R-7_group	-0.543225176442878	0.26531336971366
Comoclathris	Christensenellaceae_R-7_group	-0.52915405211996	0.280351550302227
Fusarium	Christensenellaceae_R-7_group	0.601354076866283	0.206701737621478
unclassified_Basidiomycota	Christensenellaceae_R-7_group	0.431160579460651	0.393335387083374
Orpinomyces	Christensenellaceae_R-7_group	0.0379695067901784	0.943073109819426
Debaryomyces	Christensenellaceae_R-7_group	0.357328076296313	0.486820309205056
Cladosporium	Christensenellaceae_R-7_group	-0.128830011312323	0.807824089947838
Penicillium	Christensenellaceae_R-7_group	-0.282541918432396	0.58746477393788
unclassified_Sordariomycetes	Christensenellaceae_R-7_group	-0.699248511081778	0.122075481782617
Cyllamyces	Christensenellaceae_R-7_group	0.00363543698576126	0.994546868545057
Piromyces	Christensenellaceae_R-7_group	0.0626475978618408	0.906151540394924
Thermomyces	Christensenellaceae_R-7_group	-0.366181849203709	0.475277732040295
Filobasidium	Christensenellaceae_R-7_group	-0.78830719837493	0.0624773794800188
Thermoascus	Christensenellaceae_R-7_group	-0.565498039289938	0.242172693731912
Others	Christensenellaceae_R-7_group	0.415117445676656	0.413090868194765
unidentified	Christensenellaceae_R-7_group	0.0144144066404735	0.978379887516816
unclassified_Fungi	[Eubacterium]_coprostanoligenes_group	0.272927983960272	0.600773183758062
Caecomyces	[Eubacterium]_coprostanoligenes_group	-0.490423513809893	0.323341889654276
Mortierella	[Eubacterium]_coprostanoligenes_group	0.17895189527389	0.734437515225142
unclassified_Ascomycota	[Eubacterium]_coprostanoligenes_group	-0.352425715019927	0.493247748890601
Alternaria	[Eubacterium]_coprostanoligenes_group	0.870837094727557	0.0239471681503797
Comoclathris	[Eubacterium]_coprostanoligenes_group	0.868834333127948	0.0246783328398818
Fusarium	[Eubacterium]_coprostanoligenes_group	-0.802646084655566	0.0545795256664299
unclassified_Basidiomycota	[Eubacterium]_coprostanoligenes_group	-0.0270082470342409	0.959497479969526
Orpinomyces	[Eubacterium]_coprostanoligenes_group	-0.202926183011611	0.699788877755175
Debaryomyces	[Eubacterium]_coprostanoligenes_group	-0.391601857565107	0.44262368059034
Cladosporium	[Eubacterium]_coprostanoligenes_group	0.515085165309052	0.295701577093414
Penicillium	[Eubacterium]_coprostanoligenes_group	0.300056723470602	0.563422573910618
unclassified_Sordariomycetes	[Eubacterium]_coprostanoligenes_group	0.263397231807371	0.614041152259991
Cyllamyces	[Eubacterium]_coprostanoligenes_group	-0.16242488697907	0.758505203539099
Piromyces	[Eubacterium]_coprostanoligenes_group	-0.072551847466385	0.891363176940197
Thermomyces	[Eubacterium]_coprostanoligenes_group	0.501789303625511	0.310489437491223
Filobasidium	[Eubacterium]_coprostanoligenes_group	0.844699150567228	0.0343047303330987
Thermoascus	[Eubacterium]_coprostanoligenes_group	0.448935480852049	0.371836695338266
Others	[Eubacterium]_coprostanoligenes_group	-0.41732257161081	0.41035620166762
unidentified	[Eubacterium]_coprostanoligenes_group	-0.351253658483236	0.49478819812789
unclassified_Fungi	Ruminococcaceae_UCG-010	-0.0883297701229778	0.867849925797993
Caecomyces	Ruminococcaceae_UCG-010	-0.175700470863861	0.739161288054464
Mortierella	Ruminococcaceae_UCG-010	-0.202976636412145	0.699716314862852
unclassified_Ascomycota	Ruminococcaceae_UCG-010	-0.273057497488893	0.600593391466071
Alternaria	Ruminococcaceae_UCG-010	0.720941862026598	0.105944557362154
Comoclathris	Ruminococcaceae_UCG-010	0.700102105578413	0.121421900179873
Fusarium	Ruminococcaceae_UCG-010	-0.824753058507417	0.0433761883641361
unclassified_Basidiomycota	Ruminococcaceae_UCG-010	-0.28141654387942	0.589018613932862
Orpinomyces	Ruminococcaceae_UCG-010	0.228685173918326	0.662952002961246
Debaryomyces	Ruminococcaceae_UCG-010	-0.339606108160292	0.510174616010899
Cladosporium	Ruminococcaceae_UCG-010	0.137302945591067	0.795339805965973
Penicillium	Ruminococcaceae_UCG-010	0.14566798742782	0.783043495210873
unclassified_Sordariomycetes	Ruminococcaceae_UCG-010	0.0548687645854738	0.917779446560841
Cyllamyces	Ruminococcaceae_UCG-010	0.0567664721210273	0.914941754876739
Piromyces	Ruminococcaceae_UCG-010	-0.0849897818261134	0.872822279034682
Thermomyces	Ruminococcaceae_UCG-010	0.33577704571899	0.515263228499351
Filobasidium	Ruminococcaceae_UCG-010	0.759491546450125	0.0798104508219911
Thermoascus	Ruminococcaceae_UCG-010	0.540082986888539	0.268643823710851
Others	Ruminococcaceae_UCG-010	-0.653101897560699	0.15963487738518
unidentified	Ruminococcaceae_UCG-010	0.0275220472695514	0.9587273525631
unclassified_Fungi	Ruminococcaceae_UCG-014	0.0411525758172257	0.938305982927542
Caecomyces	Ruminococcaceae_UCG-014	0.278441867209682	0.593130980544609
Mortierella	Ruminococcaceae_UCG-014	0.0490529221850309	0.926479632027633
unclassified_Ascomycota	Ruminococcaceae_UCG-014	0.00602686086175323	0.99095981816436
Alternaria	Ruminococcaceae_UCG-014	-0.464325763405882	0.353565304106581
Comoclathris	Ruminococcaceae_UCG-014	-0.428636822725924	0.396421386000306
Fusarium	Ruminococcaceae_UCG-014	0.677156573369814	0.139517174516424
unclassified_Basidiomycota	Ruminococcaceae_UCG-014	0.625668960375566	0.183959260595127
Orpinomyces	Ruminococcaceae_UCG-014	-0.459827866217773	0.358871585853038
Debaryomyces	Ruminococcaceae_UCG-014	0.355332709765757	0.489433326437631
Cladosporium	Ruminococcaceae_UCG-014	0.255546839558972	0.625023879987102
Penicillium	Ruminococcaceae_UCG-014	-0.144475524506601	0.784794544850803
unclassified_Sordariomycetes	Ruminococcaceae_UCG-014	-0.330442223615244	0.522377498650979
Cyllamyces	Ruminococcaceae_UCG-014	-0.207305353902685	0.693496495775605
Piromyces	Ruminococcaceae_UCG-014	-0.00988373030862682	0.9851748872986
Thermomyces	Ruminococcaceae_UCG-014	-0.253430059066916	0.627993411604446
Filobasidium	Ruminococcaceae_UCG-014	-0.723496481523126	0.104111366534292
Thermoascus	Ruminococcaceae_UCG-014	-0.703214305341867	0.119051921364958
Others	Ruminococcaceae_UCG-014	0.757048617933336	0.0813679129711594
unidentified	Ruminococcaceae_UCG-014	-0.382320543573602	0.454460890031425
unclassified_Fungi	Clostridium_sensu_stricto_1	-0.928492753449674	0.00748711095141608
Caecomyces	Clostridium_sensu_stricto_1	0.902289127168345	0.0138546788939633
Mortierella	Clostridium_sensu_stricto_1	-0.907587864170958	0.0124154043211207
unclassified_Ascomycota	Clostridium_sensu_stricto_1	0.29675833119064	0.567929589679875
Alternaria	Clostridium_sensu_stricto_1	-0.530465082468551	0.278937010805451
Comoclathris	Clostridium_sensu_stricto_1	-0.540945969718097	0.267727537836358
Fusarium	Clostridium_sensu_stricto_1	0.1870162407259	0.722746092368053
unclassified_Basidiomycota	Clostridium_sensu_stricto_1	-0.318744708264375	0.538074880167352
Orpinomyces	Clostridium_sensu_stricto_1	0.833895632215651	0.0390945268447249
Debaryomyces	Clostridium_sensu_stricto_1	0.329678644478597	0.523398090959429
Cladosporium	Clostridium_sensu_stricto_1	-0.68287930298015	0.134902598205438
Penicillium	Clostridium_sensu_stricto_1	-0.570915257305136	0.236670381303331
unclassified_Sordariomycetes	Clostridium_sensu_stricto_1	-0.708808556561551	0.114843266163443
Cyllamyces	Clostridium_sensu_stricto_1	0.515949134873177	0.294750032974897
Piromyces	Clostridium_sensu_stricto_1	-0.225211182328271	0.667894590722172
Thermomyces	Clostridium_sensu_stricto_1	-0.576616287172441	0.230934089453495
Filobasidium	Clostridium_sensu_stricto_1	-0.521223330878535	0.288966354901894
Thermoascus	Clostridium_sensu_stricto_1	-0.159326552778344	0.763032419153936
Others	Clostridium_sensu_stricto_1	-0.198190789388688	0.706606242292207
unidentified	Clostridium_sensu_stricto_1	0.694093431496538	0.126055053801352
unclassified_Fungi	uncultured_bacterium_f_Ruminococcaceae	-0.68842111988046	0.130497841086592
Caecomyces	uncultured_bacterium_f_Ruminococcaceae	0.552088916838564	0.256005575263409
Mortierella	uncultured_bacterium_f_Ruminococcaceae	-0.857826275368196	0.0288831470572921
unclassified_Ascomycota	uncultured_bacterium_f_Ruminococcaceae	-0.209848453582529	0.689847802063341
Alternaria	uncultured_bacterium_f_Ruminococcaceae	0.206561107542601	0.694565060800022
Comoclathris	uncultured_bacterium_f_Ruminococcaceae	0.238354317459447	0.649239309588418
Fusarium	uncultured_bacterium_f_Ruminococcaceae	-0.286177264902513	0.582452693469366
unclassified_Basidiomycota	uncultured_bacterium_f_Ruminococcaceae	-0.0266521542505928	0.960031234634105
Orpinomyces	uncultured_bacterium_f_Ruminococcaceae	0.6161397343522	0.192742399072323
Debaryomyces	uncultured_bacterium_f_Ruminococcaceae	-0.201724185002919	0.701518068002815
Cladosporium	uncultured_bacterium_f_Ruminococcaceae	-0.145459425185061	0.783349709800719
Penicillium	uncultured_bacterium_f_Ruminococcaceae	-0.301437444021983	0.561538820205442
unclassified_Sordariomycetes	uncultured_bacterium_f_Ruminococcaceae	-0.678302480142499	0.138587816772464
Cyllamyces	uncultured_bacterium_f_Ruminococcaceae	0.382794864567359	0.453853534152702
Piromyces	uncultured_bacterium_f_Ruminococcaceae	0.0443365655638142	0.933538728535979
Thermomyces	uncultured_bacterium_f_Ruminococcaceae	0.0461870042270617	0.930768757627064
Filobasidium	uncultured_bacterium_f_Ruminococcaceae	0.116350108828746	0.826262372703195
Thermoascus	uncultured_bacterium_f_Ruminococcaceae	0.294012476459013	0.571688995002946
Others	uncultured_bacterium_f_Ruminococcaceae	-0.625977210371731	0.183677976867532
unidentified	uncultured_bacterium_f_Ruminococcaceae	0.377891781609021	0.460144216211231
unclassified_Fungi	uncultured_bacterium_f_Muribaculaceae	-0.231249112484248	0.659309487621026
Caecomyces	uncultured_bacterium_f_Muribaculaceae	0.32133913519065	0.534581850355902
Mortierella	uncultured_bacterium_f_Muribaculaceae	-0.4363011348011	0.387075151899867
unclassified_Ascomycota	uncultured_bacterium_f_Muribaculaceae	-0.473052881931215	0.343350334419751
Alternaria	uncultured_bacterium_f_Muribaculaceae	0.401496815728513	0.430115358133244
Comoclathris	uncultured_bacterium_f_Muribaculaceae	0.451490070404106	0.368781503642419
Fusarium	uncultured_bacterium_f_Muribaculaceae	-0.184422150262981	0.726503014308293
unclassified_Basidiomycota	uncultured_bacterium_f_Muribaculaceae	0.669438603391598	0.145845895159852
Orpinomyces	uncultured_bacterium_f_Muribaculaceae	-0.285226144509649	0.583762920485926
Debaryomyces	uncultured_bacterium_f_Muribaculaceae	-0.0189843112017886	0.971526954208846
Cladosporium	uncultured_bacterium_f_Muribaculaceae	0.658787906975184	0.15477561154223
Penicillium	uncultured_bacterium_f_Muribaculaceae	-0.11239437928534	0.832118341873177
unclassified_Sordariomycetes	uncultured_bacterium_f_Muribaculaceae	-0.662160526844095	0.151923524213807
Cyllamyces	uncultured_bacterium_f_Muribaculaceae	-0.146456814137246	0.781885498717754
Piromyces	uncultured_bacterium_f_Muribaculaceae	-0.112067450398163	0.832602558313926
Thermomyces	uncultured_bacterium_f_Muribaculaceae	0.141437841804514	0.789257945480272
Filobasidium	uncultured_bacterium_f_Muribaculaceae	-0.0103158485650373	0.984526776041888
Thermoascus	uncultured_bacterium_f_Muribaculaceae	-0.260859978817034	0.617585522374292
Others	uncultured_bacterium_f_Muribaculaceae	0.0966352787837443	0.855498290161878
unidentified	uncultured_bacterium_f_Muribaculaceae	-0.523775144843449	0.28618362472498
unclassified_Fungi	Alistipes	0.0959033087204674	0.856586069604884
Caecomyces	Alistipes	-0.237795800486741	0.650029600135774
Mortierella	Alistipes	-0.164078885584171	0.756090327714839
unclassified_Ascomycota	Alistipes	-0.628132965587206	0.181715803525
Alternaria	Alistipes	0.861451220302355	0.0274638716701366
Comoclathris	Alistipes	0.917605186661003	0.00990367260670249
Fusarium	Alistipes	-0.576156320767182	0.231394823182277
unclassified_Basidiomycota	Alistipes	0.350078581605727	0.496334070203616
Orpinomyces	Alistipes	-0.109128363211929	0.836957260002154
Debaryomyces	Alistipes	-0.631361055496534	0.178793972991821
Cladosporium	Alistipes	0.577059482563311	0.23049050092291
Penicillium	Alistipes	0.223432237336698	0.670428732125445
unclassified_Sordariomycetes	Alistipes	-0.15527416607532	0.7689605861336
Cyllamyces	Alistipes	-0.0657381156993424	0.901534870079741
Piromyces	Alistipes	0.315922678229448	0.5418816519254
Thermomyces	Alistipes	0.700660707360196	0.120995017374587
Filobasidium	Alistipes	0.713666935698889	0.111242194968507
Thermoascus	Alistipes	0.55187762266639	0.256225949105211
Others	Alistipes	-0.60594949412003	0.202320447772602
unidentified	Alistipes	-0.277799084105885	0.594020575294296
unclassified_Fungi	uncultured_bacterium_o_Mollicutes_RF39	0.00700448052992329	0.989493451034645
Caecomyces	uncultured_bacterium_o_Mollicutes_RF39	0.0124570945103491	0.981315324775479
Mortierella	uncultured_bacterium_o_Mollicutes_RF39	-0.013124530803164	0.980314334167183
unclassified_Ascomycota	uncultured_bacterium_o_Mollicutes_RF39	-0.137930480126563	0.794416330905717
Alternaria	uncultured_bacterium_o_Mollicutes_RF39	0.0230933605736711	0.965366117022224
Comoclathris	uncultured_bacterium_o_Mollicutes_RF39	0.226902460044667	0.66548731546753
Fusarium	uncultured_bacterium_o_Mollicutes_RF39	0.556929307415855	0.250977491096096
unclassified_Basidiomycota	uncultured_bacterium_o_Mollicutes_RF39	0.927042253770901	0.00779007816230062
Orpinomyces	uncultured_bacterium_o_Mollicutes_RF39	-0.222076777059895	0.672361036194254
Debaryomyces	uncultured_bacterium_o_Mollicutes_RF39	-0.509123942096094	0.302298379648723
Cladosporium	uncultured_bacterium_o_Mollicutes_RF39	0.633925977924184	0.176486459898044
Penicillium	uncultured_bacterium_o_Mollicutes_RF39	-0.33191632749864	0.520408862161604
unclassified_Sordariomycetes	uncultured_bacterium_o_Mollicutes_RF39	-0.479427574350948	0.335957043998691
Cyllamyces	uncultured_bacterium_o_Mollicutes_RF39	0.280949612034179	0.589663635492579
Piromyces	uncultured_bacterium_o_Mollicutes_RF39	0.452243784760476	0.367881776463311
Thermomyces	uncultured_bacterium_o_Mollicutes_RF39	0.433164195424619	0.390891270129843
Filobasidium	uncultured_bacterium_o_Mollicutes_RF39	-0.197593881983427	0.707466539800043
Thermoascus	uncultured_bacterium_o_Mollicutes_RF39	0.0733418072972636	0.890184542603831
Others	uncultured_bacterium_o_Mollicutes_RF39	-0.0635999708079126	0.90472867333901
unidentified	uncultured_bacterium_o_Mollicutes_RF39	-0.176547189047632	0.737930608148164
unclassified_Fungi	Prevotellaceae_UCG-003	0.593922316323162	0.213867708495287
Caecomyces	Prevotellaceae_UCG-003	-0.726446650316455	0.102011957814858
Mortierella	Prevotellaceae_UCG-003	0.530611855448136	0.278778819857233
unclassified_Ascomycota	Prevotellaceae_UCG-003	-0.281255367995996	0.589241242170031
Alternaria	Prevotellaceae_UCG-003	0.429175818732549	0.395761623078947
Comoclathris	Prevotellaceae_UCG-003	0.568656457185442	0.238958580785279
Fusarium	Prevotellaceae_UCG-003	0.125771916200247	0.812336891938289
unclassified_Basidiomycota	Prevotellaceae_UCG-003	0.429379460562955	0.395512450792858
Orpinomyces	Prevotellaceae_UCG-003	-0.237464348104649	0.650498703998736
Debaryomyces	Prevotellaceae_UCG-003	-0.937544759458613	0.00572917736880176
Cladosporium	Prevotellaceae_UCG-003	0.448555471875717	0.372291923758067
Penicillium	Prevotellaceae_UCG-003	0.256921931927087	0.623096666481388
unclassified_Sordariomycetes	Prevotellaceae_UCG-003	0.361372473961183	0.481537116478712
Cyllamyces	Prevotellaceae_UCG-003	0.0932183477957775	0.860577496197436
Piromyces	Prevotellaceae_UCG-003	0.823647971787696	0.0439077794053215
Thermomyces	Prevotellaceae_UCG-003	0.906616736680683	0.0126734795161626
Filobasidium	Prevotellaceae_UCG-003	0.536641014225409	0.272310378390924
Thermoascus	Prevotellaceae_UCG-003	0.767062299322075	0.0750703619911618
Others	Prevotellaceae_UCG-003	-0.531344526446271	0.277989664926349
unidentified	Prevotellaceae_UCG-003	-0.0511197999952696	0.923387094005568
unclassified_Fungi	Ruminococcaceae_UCG-013	-0.479611418359481	0.335744687333375
Caecomyces	Ruminococcaceae_UCG-013	0.401070341970828	0.430652057109026
Mortierella	Ruminococcaceae_UCG-013	-0.465158270172921	0.352586257666801
unclassified_Ascomycota	Ruminococcaceae_UCG-013	0.0355099859912546	0.946757409333197
Alternaria	Ruminococcaceae_UCG-013	-0.104606989364938	0.843661853335898
Comoclathris	Ruminococcaceae_UCG-013	0.0965635746758431	0.855604842668818
Fusarium	Ruminococcaceae_UCG-013	0.473748426804645	0.342540833094743
unclassified_Basidiomycota	Ruminococcaceae_UCG-013	0.680082910469603	0.137149148009226
Orpinomyces	Ruminococcaceae_UCG-013	0.246957091751107	0.637095047871399
Debaryomyces	Ruminococcaceae_UCG-013	-0.396091594032861	0.436933727049222
Cladosporium	Ruminococcaceae_UCG-013	0.337930482353854	0.512399601958282
Penicillium	Ruminococcaceae_UCG-013	-0.637564146670904	0.173234880528007
unclassified_Sordariomycetes	Ruminococcaceae_UCG-013	-0.793931823163054	0.0593208910925601
Cyllamyces	Ruminococcaceae_UCG-013	0.593164031031548	0.21460442791025
Piromyces	Ruminococcaceae_UCG-013	0.247382769933494	0.636495539527109
Thermomyces	Ruminococcaceae_UCG-013	0.181555481666859	0.730659029061751
Filobasidium	Ruminococcaceae_UCG-013	-0.298477881057281	0.565578733174288
Thermoascus	Ruminococcaceae_UCG-013	0.0913625677695152	0.863337455448767
Others	Ruminococcaceae_UCG-013	-0.280561276378889	0.590200223935326
unidentified	Ruminococcaceae_UCG-013	0.181021460768462	0.731433734086708
unclassified_Fungi	dgA-11_gut_group	-0.401231084904115	0.430449743295737
Caecomyces	dgA-11_gut_group	0.662717861664762	0.151454381257033
Mortierella	dgA-11_gut_group	-0.421440911443499	0.405265207520777
unclassified_Ascomycota	dgA-11_gut_group	0.172329019104252	0.744065323842622
Alternaria	dgA-11_gut_group	-0.648662122977118	0.163473179940783
Comoclathris	dgA-11_gut_group	-0.795224345806922	0.0586061670529592
Fusarium	dgA-11_gut_group	0.214521978269718	0.683153148901875
unclassified_Basidiomycota	dgA-11_gut_group	-0.372426716840608	0.467188026557537
Orpinomyces	dgA-11_gut_group	0.217058674688485	0.679525289986587
Debaryomyces	dgA-11_gut_group	0.812263590905359	0.0495590579008147
Cladosporium	dgA-11_gut_group	-0.675379294487267	0.140963865535136
Penicillium	dgA-11_gut_group	-0.0593208002841597	0.911123173256736
unclassified_Sordariomycetes	dgA-11_gut_group	-0.233473317722052	0.656153314187027
Cyllamyces	dgA-11_gut_group	-0.182664835204955	0.729050185009088
Piromyces	dgA-11_gut_group	-0.361741365892327	0.48105611280299
Thermomyces	dgA-11_gut_group	-0.77890050022942	0.0679232599133487
Filobasidium	dgA-11_gut_group	-0.675424186646327	0.140927244813261
Thermoascus	dgA-11_gut_group	-0.659513943684034	0.154159729107916
Others	dgA-11_gut_group	0.527537962154819	0.282098988655852
unidentified	dgA-11_gut_group	0.189103983083477	0.719725234510273
unclassified_Fungi	Bacteroides	-0.0829064270568289	0.875925287068448
Caecomyces	Bacteroides	0.139487563044286	0.792125644864035
Mortierella	Bacteroides	0.240888809406242	0.645655863767985
unclassified_Ascomycota	Bacteroides	0.635494207321877	0.175081774338019
Alternaria	Bacteroides	-0.504782798733722	0.307136562501011
Comoclathris	Bacteroides	-0.572580029183618	0.234989533385009
Fusarium	Bacteroides	0.139470832561013	0.792150252365503
unclassified_Basidiomycota	Bacteroides	-0.323602816763434	0.531539421431056
Orpinomyces	Bacteroides	-0.135459316761323	0.798053811700237
Debaryomyces	Bacteroides	0.797155518394095	0.0575457178504585
Cladosporium	Bacteroides	-0.155333787313699	0.768873311312111
Penicillium	Bacteroides	-0.263315085519161	0.614155825627831
unclassified_Sordariomycetes	Bacteroides	0.163746720340397	0.756575188947737
Cyllamyces	Bacteroides	-0.0569059083732819	0.914733276141069
Piromyces	Bacteroides	-0.830512789504334	0.0406545342218015
Thermomyces	Bacteroides	-0.767898432371783	0.0745549187886958
Filobasidium	Bacteroides	-0.487209720775076	0.327010711371193
Thermoascus	Bacteroides	-0.74728169724297	0.0877296889574139
Others	Bacteroides	0.769928764784379	0.0733100056452349
unidentified	Bacteroides	-0.123331313817341	0.815941001714638
unclassified_Fungi	uncultured_bacterium_f_Lachnospiraceae	-0.442154696343345	0.37998874849769
Caecomyces	uncultured_bacterium_f_Lachnospiraceae	0.649143947994572	0.163054769240444
Mortierella	uncultured_bacterium_f_Lachnospiraceae	-0.496814226008786	0.3160915914406
unclassified_Ascomycota	uncultured_bacterium_f_Lachnospiraceae	0.0342647689008135	0.948622961342565
Alternaria	uncultured_bacterium_f_Lachnospiraceae	-0.272585600456346	0.601248550926715
Comoclathris	uncultured_bacterium_f_Lachnospiraceae	-0.448403013181766	0.372474614942517
Fusarium	uncultured_bacterium_f_Lachnospiraceae	-0.245334705370348	0.639381181668183
unclassified_Basidiomycota	uncultured_bacterium_f_Lachnospiraceae	-0.372225190132164	0.46744841117085
Orpinomyces	uncultured_bacterium_f_Lachnospiraceae	0.0733895961704608	0.890113245131341
Debaryomyces	uncultured_bacterium_f_Lachnospiraceae	0.917585163819929	0.00990841859352149
Cladosporium	uncultured_bacterium_f_Lachnospiraceae	-0.377381936621818	0.460799920492957
Penicillium	uncultured_bacterium_f_Lachnospiraceae	-0.0170751007020153	0.974389838147166
unclassified_Sordariomycetes	uncultured_bacterium_f_Lachnospiraceae	-0.292409565374373	0.573886651217695
Cyllamyces	uncultured_bacterium_f_Lachnospiraceae	-0.331368281175056	0.521140514983926
Piromyces	uncultured_bacterium_f_Lachnospiraceae	-0.71443427950447	0.110678045704833
Thermomyces	uncultured_bacterium_f_Lachnospiraceae	-0.787545646621866	0.0629105180227801
Filobasidium	uncultured_bacterium_f_Lachnospiraceae	-0.424443111945315	0.401567460342603
Thermoascus	uncultured_bacterium_f_Lachnospiraceae	-0.755747764285278	0.0822027910252034
Others	uncultured_bacterium_f_Lachnospiraceae	0.56003949152021	0.24776734084087
unidentified	uncultured_bacterium_f_Lachnospiraceae	-0.119800854586633	0.821158423713774
unclassified_Fungi	Prevotellaceae_UCG-004	-0.13013965512169	0.805892561379354
Caecomyces	Prevotellaceae_UCG-004	-0.235399589505397	0.65342271055376
Mortierella	Prevotellaceae_UCG-004	0.0805576823785503	0.879424867590887
unclassified_Ascomycota	Prevotellaceae_UCG-004	0.315826106853518	0.542012055639245
Alternaria	Prevotellaceae_UCG-004	0.181246143488929	0.731107767583591
Comoclathris	Prevotellaceae_UCG-004	0.382892902333163	0.453728031514629
Fusarium	Prevotellaceae_UCG-004	0.0969349470940627	0.855052998350319
unclassified_Basidiomycota	Prevotellaceae_UCG-004	0.201389206604756	0.70200012279816
Orpinomyces	Prevotellaceae_UCG-004	0.302818092153132	0.559656889140639
Debaryomyces	Prevotellaceae_UCG-004	-0.665677518598907	0.148973416134616
Cladosporium	Prevotellaceae_UCG-004	0.321972841967989	0.533729637624161
Penicillium	Prevotellaceae_UCG-004	-0.502443196059838	0.309755888629894
unclassified_Sordariomycetes	Prevotellaceae_UCG-004	-0.110470778483632	0.834967913525543
Cyllamyces	Prevotellaceae_UCG-004	0.719278556593492	0.107145732648149
Piromyces	Prevotellaceae_UCG-004	0.150781173010929	0.77554224261311
Thermomyces	Prevotellaceae_UCG-004	0.395617165897338	0.437533854414773
Filobasidium	Prevotellaceae_UCG-004	0.280761779163803	0.58992316043414
Thermoascus	Prevotellaceae_UCG-004	0.56919328611255	0.238413974978764
Others	Prevotellaceae_UCG-004	-0.607737484174554	0.200626128604054
unidentified	Prevotellaceae_UCG-004	0.31347940139752	0.545183604075246
unclassified_Fungi	uncultured_bacterium_o_Clostridiales	0.468215549681792	0.348999139928666
Caecomyces	uncultured_bacterium_o_Clostridiales	-0.638652521853679	0.172267068492536
Mortierella	uncultured_bacterium_o_Clostridiales	0.316697131261726	0.540836200745924
unclassified_Ascomycota	uncultured_bacterium_o_Clostridiales	-0.414707834107059	0.413599512057741
Alternaria	uncultured_bacterium_o_Clostridiales	0.826447559190659	0.0425669357835208
Comoclathris	uncultured_bacterium_o_Clostridiales	0.742053756021172	0.0912230073796278
Fusarium	uncultured_bacterium_o_Clostridiales	-0.881682623616156	0.0201703397635821
unclassified_Basidiomycota	uncultured_bacterium_o_Clostridiales	-0.359584831072307	0.483870137593444
Orpinomyces	uncultured_bacterium_o_Clostridiales	-0.160374868234494	0.761500126341089
Debaryomyces	uncultured_bacterium_o_Clostridiales	-0.357055629206752	0.487176839177278
Cladosporium	uncultured_bacterium_o_Clostridiales	0.174912650144818	0.740306701651341
Penicillium	uncultured_bacterium_o_Clostridiales	0.619261297951332	0.189846624753259
unclassified_Sordariomycetes	uncultured_bacterium_o_Clostridiales	0.607891280356926	0.200480661636567
Cyllamyces	uncultured_bacterium_o_Clostridiales	-0.351613057121792	0.494315681687462
Piromyces	uncultured_bacterium_o_Clostridiales	0.0873131891323762	0.86936303641002
Thermomyces	uncultured_bacterium_o_Clostridiales	0.51008520000328	0.301230946329834
Filobasidium	uncultured_bacterium_o_Clostridiales	0.95408072976836	0.00311445685476404
Thermoascus	uncultured_bacterium_o_Clostridiales	0.582378875614589	0.22519299731712
Others	uncultured_bacterium_o_Clostridiales	-0.464985286749876	0.352789610467416
unidentified	uncultured_bacterium_o_Clostridiales	-0.223160376458789	0.670816190458801
unclassified_Fungi	uncultured_bacterium_f_p-2534-18B5_gut_group	0.0099946306252869	0.985008553257096
Caecomyces	uncultured_bacterium_f_p-2534-18B5_gut_group	-0.133395755880176	0.801093216745607
Mortierella	uncultured_bacterium_f_p-2534-18B5_gut_group	0.439710986835916	0.382941645440087
unclassified_Ascomycota	uncultured_bacterium_f_p-2534-18B5_gut_group	0.789154509943598	0.0619970763674226
Alternaria	uncultured_bacterium_f_p-2534-18B5_gut_group	-0.58691322785667	0.220716317858327
Comoclathris	uncultured_bacterium_f_p-2534-18B5_gut_group	-0.436428405890271	0.386920596602753
Fusarium	uncultured_bacterium_f_p-2534-18B5_gut_group	0.725350129373764	0.102790056906196
unclassified_Basidiomycota	uncultured_bacterium_f_p-2534-18B5_gut_group	0.131506908082893	0.803876782507018
Orpinomyces	uncultured_bacterium_f_p-2534-18B5_gut_group	0.0453910230804056	0.931960225962578
Debaryomyces	uncultured_bacterium_f_p-2534-18B5_gut_group	-0.0194387844749055	0.970845495918832
Cladosporium	uncultured_bacterium_f_p-2534-18B5_gut_group	0.0440380304420408	0.933985656872827
Penicillium	uncultured_bacterium_f_p-2534-18B5_gut_group	-0.587216610375718	0.220418083085439
unclassified_Sordariomycetes	uncultured_bacterium_f_p-2534-18B5_gut_group	0.094545275213249	0.858604648261698
Cyllamyces	uncultured_bacterium_f_p-2534-18B5_gut_group	0.548103744905098	0.260174420005072
Piromyces	uncultured_bacterium_f_p-2534-18B5_gut_group	-0.129984667875382	0.806121109563406
Thermomyces	uncultured_bacterium_f_p-2534-18B5_gut_group	-0.203422192972217	0.699075575580773
Filobasidium	uncultured_bacterium_f_p-2534-18B5_gut_group	-0.449690179327372	0.370933187757235
Thermoascus	uncultured_bacterium_f_p-2534-18B5_gut_group	-0.140871331913658	0.790090779054594
Others	uncultured_bacterium_f_p-2534-18B5_gut_group	0.244591694647623	0.64042881896849
unidentified	uncultured_bacterium_f_p-2534-18B5_gut_group	0.246707429135187	0.637446725314813
unclassified_Fungi	Ruminococcaceae_UCG-009	-0.893317951928071	0.0164645117092449
Caecomyces	Ruminococcaceae_UCG-009	0.730419987421888	0.0992144289963259
Mortierella	Ruminococcaceae_UCG-009	-0.743985579309075	0.0899250497111074
unclassified_Ascomycota	Ruminococcaceae_UCG-009	0.473236812898439	0.343136201817421
Alternaria	Ruminococcaceae_UCG-009	-0.521838403781317	0.288294690196581
Comoclathris	Ruminococcaceae_UCG-009	-0.401291007825394	0.430374331236589
Fusarium	Ruminococcaceae_UCG-009	0.433806970838239	0.390108282694284
unclassified_Basidiomycota	Ruminococcaceae_UCG-009	-0.0369681587037289	0.944573023114558
Orpinomyces	Ruminococcaceae_UCG-009	0.849303629934507	0.0323529821582826
Debaryomyces	Ruminococcaceae_UCG-009	-0.0354577188567478	0.946835711320319
Cladosporium	Ruminococcaceae_UCG-009	-0.41347050321322	0.415137260766855
Penicillium	Ruminococcaceae_UCG-009	-0.842618661379456	0.0352042484215697
unclassified_Sordariomycetes	Ruminococcaceae_UCG-009	-0.75979852262933	0.0796157023341367
Cyllamyces	Ruminococcaceae_UCG-009	0.862348316167465	0.0271178679995683
Piromyces	Ruminococcaceae_UCG-009	-0.064246379116654	0.903763022913246
Thermomyces	Ruminococcaceae_UCG-009	-0.336963764833413	0.51368455712612
Filobasidium	Ruminococcaceae_UCG-009	-0.490931267974428	0.322763632039303
Thermoascus	Ruminococcaceae_UCG-009	0.0574455970639337	0.91392638954223
Others	Ruminococcaceae_UCG-009	-0.379567439074521	0.457991255303395
unidentified	Ruminococcaceae_UCG-009	0.770917289160518	0.0727073295994538
unclassified_Fungi	Others	0.1070293176943	0.84006904858394
Caecomyces	Others	-0.104486723281213	0.843840280690678
Mortierella	Others	0.478847384504895	0.336627535098097
unclassified_Ascomycota	Others	0.704212962691391	0.11829575743651
Alternaria	Others	-0.507518889408367	0.30408386222435
Comoclathris	Others	-0.5519830714624	0.256115959754001
Fusarium	Others	0.218554695066931	0.677387716091005
unclassified_Basidiomycota	Others	-0.372552703218351	0.467025267638459
Orpinomyces	Others	-0.137430057920965	0.795152735301187
Debaryomyces	Others	0.601927008238779	0.206153417693288
Cladosporium	Others	-0.186454457792026	0.723559382613946
Penicillium	Others	-0.197258320338986	0.70795026344973
unclassified_Sordariomycetes	Others	0.400296418019434	0.431626566026721
Cyllamyces	Others	0.00427935023618269	0.993581013829251
Piromyces	Others	-0.645119200968031	0.16656366066997
Thermomyces	Others	-0.608412475876181	0.199988013608605
Filobasidium	Others	-0.374140705301314	0.464975287098179
Thermoascus	Others	-0.534162235965076	0.274962712975534
Others	Others	0.650652466920522	0.161747715739235
unidentified	Others	-0.0279373488598802	0.958104879197173
